# Supplementary material for: The mechanism of metal exchange in non-metallic nanoclusters
Source: Nanoscale Adv. 2020 Jan 14;2(2):664–8. doi: 10.1039/c9na00746f (PMC9419833; doi:10.1039/c9na00746f)
Supplement: NA-002-C9NA00746F-s002 [file NA-002-C9NA00746F-s002.cif]

# Electronic Supplementary Material (ESI) for Nanoscale Advances.
# This journal is © The Royal Society of Chemistry 2020

####################################################################### 
# 
# This file contains crystal structure data downloaded from the 
# Cambridge Structural Database (CSD) hosted by the Cambridge 
# Crystallographic Data Centre (CCDC).
# 
# Full information about CCDC data access policies and citation 
# guidelines are available at http://www.ccdc.cam.ac.uk/access/V1 
# 
# Audit and citation data items may have been added by the CCDC. 
# Please retain this information to preserve the provenance of 
# this file and to allow appropriate attribution of the data. 
# 
#######################################################################

data_ixing_Alloy28
_database_code_depnum_ccdc_archive 'CCDC 1967149'
loop_
_audit_author_name
_audit_author_address
'shuxin wang'
;Anhui University
China
;
_audit_update_record             
;
2019-11-21 deposited with the CCDC.	2020-01-14 downloaded from the CCDC.
;
_audit_creation_date             2018-03-26
_audit_creation_method           
;
Olex2 1.2
(compiled 2017.08.10 svn.r3458 for OlexSys, GUI svn.r5381)
;
_shelx_SHELXL_version_number     2016/4
_chemical_name_common            ?
_chemical_name_systematic        ?
_chemical_formula_moiety         'C200 H259 Ag0.95 Au27.05 S20'
_chemical_formula_sum            'C200 H260 Ag0.95 Au27.05 S20'
_chemical_formula_weight         8735.68
_chemical_melting_point          ?
loop_
_atom_type_symbol
_atom_type_description
_atom_type_scat_dispersion_real
_atom_type_scat_dispersion_imag
_atom_type_scat_source
C C 0.0033 0.0016 'International Tables Vol C Tables 4.2.6.8 and 6.1.1.4'
H H 0.0000 0.0000 'International Tables Vol C Tables 4.2.6.8 and 6.1.1.4'
Ag Ag -0.8971 1.1015 'International Tables Vol C Tables 4.2.6.8 and 6.1.1.4'
Au Au -2.0133 8.8022 'International Tables Vol C Tables 4.2.6.8 and 6.1.1.4'
S S 0.1246 0.1234 'International Tables Vol C Tables 4.2.6.8 and 6.1.1.4'

_shelx_space_group_comment       
;
The symmetry employed for this shelxl refinement is uniquely defined
by the following loop, which should always be used as a source of
symmetry information in preference to the above space-group names.
They are only intended as comments.
;
_space_group_crystal_system      monoclinic
_space_group_IT_number           15
_space_group_name_H-M_alt        'C 1 2/c 1'
_space_group_name_Hall           '-C 2yc'
loop_
_space_group_symop_operation_xyz
'x, y, z'
'-x, y, -z+1/2'
'x+1/2, y+1/2, z'
'-x+1/2, y+1/2, -z+1/2'
'-x, -y, -z'
'x, -y, z-1/2'
'-x+1/2, -y+1/2, -z'
'x+1/2, -y+1/2, z-1/2'

_cell_length_a                   40.4373(18)
_cell_length_b                   24.4078(11)
_cell_length_c                   32.506(3)
_cell_angle_alpha                90
_cell_angle_beta                 119.448(2)
_cell_angle_gamma                90
_cell_volume                     27938(3)
_cell_formula_units_Z            4
_cell_measurement_reflns_used    9022
_cell_measurement_temperature    296(2)
_cell_measurement_theta_max      27.52
_cell_measurement_theta_min      2.20
_shelx_estimated_absorpt_T_max   ?
_shelx_estimated_absorpt_T_min   ?
_exptl_absorpt_coefficient_mu    14.388
_exptl_absorpt_correction_T_max  0.7456
_exptl_absorpt_correction_T_min  0.2890
_exptl_absorpt_correction_type   Multi-Scan
_exptl_absorpt_process_details   
;
SADABS-2008/1 (Bruker,2008) was used for absorption correction.
wR2(int) was 0.1322 before and 0.0689 after correction.
The Ratio of minimum to maximum transmission is 0.3876.
The \l/2 correction factor is 0.0015.
;
_exptl_absorpt_special_details   ?
_exptl_crystal_colour            ?
_exptl_crystal_density_diffrn    2.077
_exptl_crystal_density_meas      .
_exptl_crystal_density_method    ?
_exptl_crystal_description       block
_exptl_crystal_F_000             15846
_exptl_crystal_size_max          ?
_exptl_crystal_size_mid          ?
_exptl_crystal_size_min          ?
_exptl_transmission_factor_max   ?
_exptl_transmission_factor_min   ?
_diffrn_reflns_av_R_equivalents  0.0799
_diffrn_reflns_av_unetI/netI     0.0695
_diffrn_reflns_Laue_measured_fraction_full 0.999
_diffrn_reflns_Laue_measured_fraction_max 0.974
_diffrn_reflns_limit_h_max       52
_diffrn_reflns_limit_h_min       -51
_diffrn_reflns_limit_k_max       31
_diffrn_reflns_limit_k_min       -31
_diffrn_reflns_limit_l_max       32
_diffrn_reflns_limit_l_min       -42
_diffrn_reflns_number            204214
_diffrn_reflns_point_group_measured_fraction_full 0.999
_diffrn_reflns_point_group_measured_fraction_max 0.974
_diffrn_reflns_theta_full        25.242
_diffrn_reflns_theta_max         27.633
_diffrn_reflns_theta_min         1.399
_diffrn_ambient_temperature      296.15
_diffrn_detector_area_resol_mean ?
_diffrn_measured_fraction_theta_full 0.999
_diffrn_measured_fraction_theta_max 0.974
_diffrn_measurement_device_type  'Bruker APEX-II CCD'
_diffrn_measurement_method       '\f and \w scans'
_diffrn_radiation_monochromator  graphite
_diffrn_radiation_type           MoK\a
_diffrn_radiation_wavelength     0.71073
_diffrn_source                   ?
_diffrn_standards_number         0
_reflns_Friedel_coverage         0.000
_reflns_Friedel_fraction_full    .
_reflns_Friedel_fraction_max     .
_reflns_number_gt                20120
_reflns_number_total             31707
_reflns_special_details          
;
 Reflections were merged by SHELXL according to the crystal
 class for the calculation of statistics and refinement.
 
 Structure factors included contributions from the .fab file.
 
 _reflns_Friedel_fraction is defined as the number of unique
 Friedel pairs measured divided by the number that would be
 possible theoretically, ignoring centric projections and
 systematic absences.
;
_reflns_threshold_expression     'I > 2\s(I)'
_computing_cell_refinement       'SAINT v7.68A (Bruker, 2009)'
_computing_data_collection       ?
_computing_data_reduction        'SAINT v7.68A (Bruker, 2009)'
_computing_molecular_graphics    'Olex2 (Dolomanov et al., 2009)'
_computing_publication_material  'Olex2 (Dolomanov et al., 2009)'
_computing_structure_refinement  'ShelXL (Sheldrick, 2015)'
_computing_structure_solution    ?
_refine_diff_density_max         4.749
_refine_diff_density_min         -2.820
_refine_diff_density_rms         0.402
_refine_ls_extinction_coef       .
_refine_ls_extinction_method     none
_refine_ls_goodness_of_fit_ref   1.074
_refine_ls_hydrogen_treatment    constr
_refine_ls_matrix_type           full
_refine_ls_number_parameters     1216
_refine_ls_number_reflns         31707
_refine_ls_number_restraints     2139
_refine_ls_R_factor_all          0.1241
_refine_ls_R_factor_gt           0.0635
_refine_ls_restrained_S_all      1.047
_refine_ls_shift/su_max          0.002
_refine_ls_shift/su_mean         0.000
_refine_ls_structure_factor_coef Fsqd
_refine_ls_weighting_details     
'w=1/[\s^2^(Fo^2^)+(0.0705P)^2^+2654.8320P] where P=(Fo^2^+2Fc^2^)/3'
_refine_ls_weighting_scheme      calc
_refine_ls_wR_factor_gt          0.1541
_refine_ls_wR_factor_ref         0.1979
_refine_special_details          ?
_olex2_refinement_description    
;
1. Fixed Uiso
 At 1.2 times of:
  All C(H) groups
 At 1.5 times of:
  All C(H,H,H) groups
2. Shared sites
{Au5, Ag5}
{Au8, Ag8}
{Au12, Ag12}
{Au16, Ag16}
3. Restrained distances
 C87-C3AA = C87-C2AA = C88-C87
 1.5 with sigma of 0.01
 C88-C2AA
 2.5 with sigma of 0.02
 C88-C3AA
 2.5 with sigma of 0.02
 C2AA-C3AA
 2.5 with sigma of 0.02
 C103-C107
 2.4 with sigma of 0.01
 C7AA-C107 = C6AA-C107 = C108-C107
 1.5 with sigma of 0.01
 C97-C94
 1.5 with sigma of 0.01
 C97-C4AA = C97-C109 = C97-C5AA
 1.5 with sigma of 0.01
 C4AA-C109 = C5AA-C109
 2.5 with sigma of 0.01
 C4AA-C5AA
 2.5 with sigma of 0.02
 C27-C0AA = C27-C1AA = C28-C27
 1.5 with sigma of 0.01
 C0AA-C28
 2.5 with sigma of 0.02
 C0AA-C1AA
 2.5 with sigma of 0.02
 C28-C1AA
 2.5 with sigma of 0.02
4. Restrained planarity
 C91, C92, C93, C94, C95, C96, C97
 with sigma of 0.01
5. Uiso/Uaniso restraints and constraints
S3: within 2A with sigma of 0.04 and sigma for terminal atoms of 0.08
C11 \\sim C51 \\sim C6 \\sim C4 \\sim C1 \\sim C5 \\sim C12 \\sim C41 \\sim C71
\\sim C76 \\sim C75 \\sim C74 \\sim C73 \\sim C72 \\sim C2 \\sim C43 \\sim C56
\\sim C46 \\sim C62 \\sim C31 \\sim C42 \\sim C44 \\sim C21 \\sim C13 \\sim C61
\\sim C16 \\sim C22 \\sim C55 \\sim C26 \\sim C3 \\sim C52 \\sim C45 \\sim C32
\\sim C54 \\sim C64 \\sim C53 \\sim C14 \\sim C15 \\sim C63 \\sim C23 \\sim C24
\\sim C81 \\sim C33 \\sim C34 \\sim C86 \\sim C82 \\sim C25 \\sim C35 \\sim C36
\\sim C66 \\sim C65 \\sim C91 \\sim C96 \\sim C95 \\sim C94 \\sim C93 \\sim C92
\\sim C83 \\sim C10 \\sim C7 \\sim C9 \\sim C47 \\sim C8 \\sim C17 \\sim C85
\\sim C48 \\sim C57 \\sim C84 \\sim C77 \\sim C19 \\sim C27 \\sim C50 \\sim C67
\\sim C20 \\sim C78 \\sim C68 \\sim C60 \\sim C37 \\sim C49 \\sim C18 \\sim C80
\\sim C79 \\sim C69 \\sim C59 \\sim C87 \\sim C70 \\sim C58 \\sim C88 \\sim C38
\\sim C101 \\sim C106 \\sim C105 \\sim C104 \\sim C103 \\sim C102 \\sim C40
\\sim C39 \\sim C97 \\sim C108 \\sim C107 \\sim C28 \\sim C2AA \\sim C0AA \\sim
C1AA \\sim C3AA \\sim C5AA \\sim C4AA \\sim C109 \\sim C7AA \\sim C6AA: within
2A with sigma of 0.01 and sigma for terminal atoms of 0.02
C71 \\sim C72 \\sim C73 \\sim C74 \\sim C75 \\sim C76: within 2A with sigma of
0.01 and sigma for terminal atoms of 0.005
Uanis(C11) \\sim Ueq, Uanis(C51) \\sim Ueq, Uanis(C6) \\sim Ueq, Uanis(C4)
\\sim Ueq, Uanis(C1) \\sim Ueq, Uanis(C5) \\sim Ueq, Uanis(C12) \\sim Ueq,
Uanis(C41) \\sim Ueq, Uanis(C71) \\sim Ueq, Uanis(C76) \\sim Ueq, Uanis(C75)
\\sim Ueq, Uanis(C74) \\sim Ueq, Uanis(C73) \\sim Ueq, Uanis(C72) \\sim Ueq,
Uanis(C2) \\sim Ueq, Uanis(C43) \\sim Ueq, Uanis(C56) \\sim Ueq, Uanis(C46)
\\sim Ueq, Uanis(C62) \\sim Ueq, Uanis(C31) \\sim Ueq, Uanis(C42) \\sim Ueq,
Uanis(C44) \\sim Ueq, Uanis(C21) \\sim Ueq, Uanis(C13) \\sim Ueq, Uanis(C61)
\\sim Ueq, Uanis(C16) \\sim Ueq, Uanis(C22) \\sim Ueq, Uanis(C55) \\sim Ueq,
Uanis(C26) \\sim Ueq, Uanis(C3) \\sim Ueq, Uanis(C52) \\sim Ueq, Uanis(C45)
\\sim Ueq, Uanis(C32) \\sim Ueq, Uanis(C54) \\sim Ueq, Uanis(C64) \\sim Ueq,
Uanis(C53) \\sim Ueq, Uanis(C14) \\sim Ueq, Uanis(C15) \\sim Ueq, Uanis(C63)
\\sim Ueq, Uanis(C23) \\sim Ueq, Uanis(C24) \\sim Ueq, Uanis(C81) \\sim Ueq,
Uanis(C33) \\sim Ueq, Uanis(C34) \\sim Ueq, Uanis(C86) \\sim Ueq, Uanis(C82)
\\sim Ueq, Uanis(C25) \\sim Ueq, Uanis(C35) \\sim Ueq, Uanis(C36) \\sim Ueq,
Uanis(C66) \\sim Ueq, Uanis(C65) \\sim Ueq, Uanis(C91) \\sim Ueq, Uanis(C96)
\\sim Ueq, Uanis(C95) \\sim Ueq, Uanis(C94) \\sim Ueq, Uanis(C93) \\sim Ueq,
Uanis(C92) \\sim Ueq, Uanis(C83) \\sim Ueq, Uanis(C10) \\sim Ueq, Uanis(C7)
\\sim Ueq, Uanis(C9) \\sim Ueq, Uanis(C47) \\sim Ueq, Uanis(C8) \\sim Ueq,
Uanis(C17) \\sim Ueq, Uanis(C85) \\sim Ueq, Uanis(C48) \\sim Ueq, Uanis(C57)
\\sim Ueq, Uanis(C84) \\sim Ueq, Uanis(C77) \\sim Ueq, Uanis(C19) \\sim Ueq,
Uanis(C27) \\sim Ueq, Uanis(C50) \\sim Ueq, Uanis(C67) \\sim Ueq, Uanis(C20)
\\sim Ueq, Uanis(C78) \\sim Ueq, Uanis(C68) \\sim Ueq, Uanis(C60) \\sim Ueq,
Uanis(C37) \\sim Ueq, Uanis(C49) \\sim Ueq, Uanis(C18) \\sim Ueq, Uanis(C80)
\\sim Ueq, Uanis(C79) \\sim Ueq, Uanis(C69) \\sim Ueq, Uanis(C59) \\sim Ueq,
Uanis(C87) \\sim Ueq, Uanis(C70) \\sim Ueq, Uanis(C58) \\sim Ueq, Uanis(C88)
\\sim Ueq, Uanis(C38) \\sim Ueq, Uanis(C101) \\sim Ueq, Uanis(C106) \\sim Ueq,
Uanis(C105) \\sim Ueq, Uanis(C104) \\sim Ueq, Uanis(C103) \\sim Ueq,
Uanis(C102) \\sim Ueq, Uanis(C40) \\sim Ueq, Uanis(C39) \\sim Ueq, Uanis(C97)
\\sim Ueq, Uanis(C108) \\sim Ueq, Uanis(C107) \\sim Ueq, Uanis(C28) \\sim Ueq,
Uanis(C2AA) \\sim Ueq, Uanis(C0AA) \\sim Ueq, Uanis(C1AA) \\sim Ueq,
Uanis(C3AA) \\sim Ueq, Uanis(C5AA) \\sim Ueq, Uanis(C4AA) \\sim Ueq,
Uanis(C109) \\sim Ueq, Uanis(C7AA) \\sim Ueq, Uanis(C6AA) \\sim Ueq: with sigma
of 0.01 and sigma for terminal atoms of 0.02
Uanis(Au5) = Uanis(Ag5)
Uanis(Au8) = Uanis(Ag8)
Uanis(Au12) = Uanis(Ag12)
Uanis(Au16) = Uanis(Ag16)
6. Rigid body (RIGU) restrains
 C11, C51, C6, C4, C1, C5, C12, C41, C71, C76, C75, C74, C73, C72, C2, C43,
 C56, C46, C62, C31, C42, C44, C21, C13, C61, C16, C22, C55, C26, C3, C52, C45,
 C32, C54, C64, C53, C14, C15, C63, C23, C24, C81, C33, C34, C86, C82, C25, C35,
  C36, C66, C65, C91, C96, C95, C94, C93, C92, C83, C10, C7, C9, C47, C8, C17,
 C85, C48, C57, C84, C77, C19, C27, C50, C67, C20, C78, C68, C60, C37, C49, C18,
  C80, C79, C69, C59, C87, C70, C58, C88, C38, C101, C106, C105, C104, C103,
 C102, C40, C39, C97, C108, C107, C28, C2AA, C0AA, C1AA, C3AA, C5AA, C4AA, C109,
  C7AA, C6AA
 with sigma for 1-2 distances of 0.01 and sigma for 1-3 distances of 0.01
7. Others
 Sof(Ag5)=1-FVAR(1)
 Sof(Au5)=FVAR(1)
 Sof(Ag8)=1-FVAR(2)
 Sof(Au8)=FVAR(2)
 Sof(Ag12)=1-FVAR(3)
 Sof(Au12)=FVAR(3)
 Sof(Ag16)=1-FVAR(4)
 Sof(Au16)=FVAR(4)
 Fixed Sof: S5(0.5) C91(0.5) C96(0.5) H96(0.5) C95(0.5) H95(0.5) C94(0.5)
 C93(0.5) H93(0.5) C92(0.5) C101(0.5) C106(0.5) H106(0.5) C105(0.5) H105(0.5)
 C104(0.5) C103(0.5) H103(0.5) C102(0.5) H102(0.5) C97(0.5) C108(0.5) H10D(0.5)
 H10E(0.5) H10F(0.5) C107(0.5) C5AA(0.5) H5AA(0.5) H5AB(0.5) H5AC(0.5)
 C4AA(0.5) H4AA(0.5) H4AB(0.5) H4AC(0.5) C109(0.5) H10G(0.5) H10H(0.5)
 H10I(0.5) C7AA(0.5) H7AA(0.5) H7AB(0.5) H7AC(0.5) C6AA(0.5) H6AA(0.5)
 H6AB(0.5) H6AC(0.5) S5A(0.5)
8.a Riding coordinates:
 C38(H38A,H38B,H38C), C40(H40A,H40B,H40C), C39(H39A,H39B,H39C)
8.b Aromatic/amide H refined with riding coordinates:
 C6(H6), C5(H5), C12(H12), C76(H76), C75(H75), C73(H73), C72(H72), C2(H2),
 C43(H43), C56(H56), C46(H46), C62(H62), C42(H42), C13(H13), C16(H16), C22(H22),
  C55(H55), C26(H26), C3(H3), C52(H52), C45(H45), C32(H32), C53(H53), C15(H15),
 C63(H63), C23(H23), C33(H33), C86(H86), C82(H82), C25(H25), C35(H35), C36(H36),
  C66(H66), C65(H65), C96(H96), C95(H95), C93(H93), C83(H83), C85(H85),
 C106(H106), C105(H105), C103(H103), C102(H102)
8.c Fitted hexagon refined as free rotating group:
 C71(C76,C75,C74,C73,C72), C91(C96,C95,C94,C93,C92), C101(C106,C105,C104,C103,
 C102)
8.d Idealised Me refined as rotating group:
 C10(H10A,H10B,H10C), C9(H9A,H9B,H9C), C8(H8A,H8B,H8C), C48(H48A,H48B,H48C),
 C19(H19A,H19B,H19C), C50(H50A,H50B,H50C), C20(H20A,H20B,H20C), C78(H78A,H78B,
 H78C), C68(H68A,H68B,H68C), C60(H60A,H60B,H60C), C49(H49A,H49B,H49C), C18(H18A,
 H18B,H18C), C80(H80A,H80B,H80C), C79(H79A,H79B,H79C), C69(H69A,H69B,H69C),
 C59(H59A,H59B,H59C), C70(H70A,H70B,H70C), C58(H58A,H58B,H58C), C88(H88A,H88B,
 H88C), C108(H10D,H10E,H10F), C28(H28A,H28B,H28C), C2AA(H2AA,H2AB,H2AC),
 C0AA(H0AA,H0AB,H0AC), C1AA(H1AA,H1AB,H1AC), C3AA(H3AA,H3AB,H3AC), C5AA(H5AA,
 H5AB,H5AC), C4AA(H4AA,H4AB,H4AC), C109(H10G,H10H,H10I), C7AA(H7AA,H7AB,H7AC),
 C6AA(H6AA,H6AB,H6AC)
;
_atom_sites_solution_hydrogens   mixed
_atom_sites_solution_primary     ?
_atom_sites_solution_secondary   ?
loop_
_atom_site_label
_atom_site_type_symbol
_atom_site_fract_x
_atom_site_fract_y
_atom_site_fract_z
_atom_site_U_iso_or_equiv
_atom_site_adp_type
_atom_site_occupancy
_atom_site_site_symmetry_order
_atom_site_calc_flag
_atom_site_refinement_flags_posn
_atom_site_refinement_flags_adp
_atom_site_refinement_flags_occupancy
_atom_site_disorder_assembly
_atom_site_disorder_group
Au1 Au 1.000000 0.24331(4) 0.750000 0.02357(19) Uani 1 2 d S T P A .
Au3 Au 1.000000 0.12383(4) 0.750000 0.02340(19) Uani 1 2 d S T P A .
Au10 Au 1.000000 -0.00982(4) 0.750000 0.0289(2) Uani 1 2 d S T P . .
Au7 Au 0.94986(2) 0.11790(3) 0.65524(2) 0.02717(15) Uani 1 1 d . . . . .
Au14 Au 1.000000 0.38211(4) 0.750000 0.0294(2) Uani 1 2 d S T P A .
Au8 Au 1.06312(2) 0.06331(3) 0.77903(3) 0.0279(3) Uani 0.857(7) 1 d . . . A .
Au13 Au 0.91982(2) 0.30908(3) 0.70477(2) 0.03022(16) Uani 1 1 d . . . . .
Au4 Au 1.04851(2) 0.24486(3) 0.84466(2) 0.02695(15) Uani 1 1 d . . . . .
Au11 Au 1.02492(2) 0.06438(3) 0.67364(2) 0.02935(16) Uani 1 1 d . . . . .
Au5 Au 0.98099(2) 0.30520(3) 0.80378(3) 0.0277(3) Uani 0.844(7) 1 d . . . A 1
Au9 Au 1.14275(2) 0.05573(3) 0.85095(3) 0.03736(18) Uani 1 1 d . . . . .
Au16 Au 0.96153(2) 0.17723(3) 0.56338(3) 0.0354(3) Uani 0.894(8) 1 d . . . B 2
Au15 Au 0.98231(2) 0.30405(3) 0.89397(3) 0.03937(19) Uani 1 1 d . . . . .
Au12 Au 0.86371(2) 0.17293(3) 0.58506(3) 0.0366(3) Uani 0.932(8) 1 d . . . A 1
S1 S 0.89267(12) 0.23952(18) 0.72608(15) 0.0283(9) Uani 1 1 d . . . . .
S2 S 0.99392(13) -0.01424(18) 0.67626(16) 0.0326(10) Uani 1 1 d . . . . .
S3 S 0.92778(13) 0.10789(18) 0.57370(15) 0.0302(9) Uani 1 1 d . U . . .
S4 S 1.04641(12) 0.13961(19) 0.65106(16) 0.0311(10) Uani 1 1 d . . . . .
S5 S 0.9507(5) 0.3657(8) 0.8305(7) 0.041(4) Uani 0.5 1 d . . . A 2
S11 S 0.89833(12) 0.24468(19) 0.57947(16) 0.0320(10) Uani 1 1 d . . . . .
S12 S 0.82377(14) 0.1020(2) 0.57895(17) 0.0373(11) Uani 1 1 d . . . . .
S16 S 1.11100(14) 0.0004(2) 0.78524(18) 0.0393(11) Uani 1 1 d . . . . .
S17 S 0.99350(14) 0.24210(19) 0.54491(17) 0.0368(11) Uani 1 1 d . . . . .
S18 S 0.94121(13) 0.38523(19) 0.68231(17) 0.0339(10) Uani 1 1 d . . . . .
Au2 Au 0.92795(2) 0.17437(3) 0.71013(2) 0.02838(15) Uani 1 1 d . . . . .
Au6 Au 1.01950(2) 0.19320(3) 0.68808(2) 0.02948(16) Uani 1 1 d . . . . .
C11 C 1.0204(5) -0.0724(7) 0.6805(7) 0.037(3) Uani 1 1 d . U . . .
C51 C 0.8732(5) 0.3080(8) 0.5709(7) 0.036(3) Uani 1 1 d . U . . .
C6 C 0.9765(5) 0.0388(7) 0.5598(6) 0.034(3) Uani 1 1 d . U . . .
H6 H 0.992993 0.068413 0.567771 0.041 Uiso 1 1 calc R . . . .
C4 C 0.9635(5) -0.0564(7) 0.5369(6) 0.031(3) Uani 1 1 d . U . . .
C1 C 0.9431(5) 0.0444(7) 0.5607(6) 0.033(3) Uani 1 1 d . U . . .
C5 C 0.9859(5) -0.0110(7) 0.5471(6) 0.030(3) Uani 1 1 d . U . . .
H5 H 1.008181 -0.013373 0.545563 0.036 Uiso 1 1 calc R . . . .
C12 C 1.0519(5) -0.0687(8) 0.6690(7) 0.036(3) Uani 1 1 d . U . . .
H12 H 1.059181 -0.034664 0.663155 0.043 Uiso 1 1 calc R . . . .
C41 C 0.8430(5) 0.2405(7) 0.6806(7) 0.035(3) Uani 1 1 d . U . . .
C71 C 0.9175(4) 0.4423(5) 0.6902(6) 0.057(4) Uani 1 1 d . U . . .
C76 C 0.9277(4) 0.4938(7) 0.6819(7) 0.078(5) Uani 1 1 d G U . . .
H76 H 0.947090 0.497319 0.674540 0.093 Uiso 1 1 calc R . . . .
C75 C 0.9089(5) 0.5401(5) 0.6846(7) 0.079(5) Uani 1 1 d G U . . .
H75 H 0.915660 0.574623 0.679097 0.094 Uiso 1 1 calc R . . . .
C74 C 0.8799(5) 0.5349(5) 0.6957(7) 0.069(4) Uani 1 1 d G U . . .
C73 C 0.8697(4) 0.4834(7) 0.7040(6) 0.065(4) Uani 1 1 d G U . . .
H73 H 0.850306 0.479925 0.711330 0.078 Uiso 1 1 calc R . . . .
C72 C 0.8885(5) 0.4371(5) 0.7012(6) 0.062(4) Uani 1 1 d G U . . .
H72 H 0.881735 0.402621 0.706773 0.075 Uiso 1 1 calc R . . . .
C2 C 0.9200(5) -0.0002(8) 0.5509(7) 0.035(3) Uani 1 1 d . U . . .
H2 H 0.897797 0.002840 0.552683 0.042 Uiso 1 1 calc R . . . .
C43 C 0.7858(6) 0.1969(8) 0.6245(7) 0.040(3) Uani 1 1 d . U . . .
H43 H 0.773585 0.164708 0.609440 0.048 Uiso 1 1 calc R . . . .
C56 C 0.8422(5) 0.3120(8) 0.5769(7) 0.041(3) Uani 1 1 d . U . . .
H56 H 0.834559 0.282038 0.587885 0.049 Uiso 1 1 calc R . . . .
C46 C 0.8233(5) 0.2903(8) 0.6689(7) 0.040(3) Uani 1 1 d . U . . .
H46 H 0.836051 0.322347 0.683699 0.047 Uiso 1 1 calc R . . . .
C62 C 0.9208(6) 0.2808(9) 0.4813(8) 0.048(4) Uani 1 1 d . U . . .
H62 H 0.911329 0.253643 0.492723 0.057 Uiso 1 1 calc R . . . .
C31 C 1.1072(6) -0.0614(9) 0.8123(8) 0.048(4) Uani 1 1 d . U . . .
C42 C 0.8246(5) 0.1950(8) 0.6589(7) 0.038(3) Uani 1 1 d . U . . .
H42 H 0.837370 0.161686 0.666404 0.046 Uiso 1 1 calc R . . . .
C44 C 0.7662(6) 0.2436(8) 0.6130(8) 0.043(3) Uani 1 1 d . U . . .
C21 C 0.8225(6) 0.0539(9) 0.5373(8) 0.045(4) Uani 1 1 d . U . . .
C13 C 1.0702(6) -0.1156(8) 0.6669(7) 0.044(3) Uani 1 1 d . U . . .
H13 H 1.089445 -0.112863 0.659167 0.053 Uiso 1 1 calc R . . . .
C61 C 0.9595(6) 0.2848(9) 0.4984(8) 0.049(4) Uani 1 1 d . U . . .
C16 C 1.0121(6) -0.1222(8) 0.6884(7) 0.044(4) Uani 1 1 d . U . . .
H16 H 0.992167 -0.126664 0.694713 0.053 Uiso 1 1 calc R . . . .
C22 C 0.8225(6) 0.0711(10) 0.4963(8) 0.049(4) Uani 1 1 d . U . . .
H22 H 0.826263 0.107927 0.492337 0.058 Uiso 1 1 calc R . . . .
C55 C 0.8219(6) 0.3613(9) 0.5665(8) 0.047(4) Uani 1 1 d . U . . .
H55 H 0.800399 0.363121 0.569892 0.057 Uiso 1 1 calc R . . . .
C26 C 0.8196(6) -0.0015(9) 0.5422(8) 0.049(4) Uani 1 1 d . U . . .
H26 H 0.821386 -0.014197 0.570158 0.058 Uiso 1 1 calc R . . . .
C3 C 0.9293(5) -0.0508(8) 0.5380(7) 0.036(3) Uani 1 1 d . U . . .
H3 H 0.912783 -0.080431 0.530256 0.044 Uiso 1 1 calc R . . . .
C52 C 0.8850(6) 0.3521(8) 0.5564(8) 0.044(4) Uani 1 1 d . U . . .
H52 H 0.906707 0.349481 0.553570 0.053 Uiso 1 1 calc R . . . .
C45 C 0.7861(6) 0.2923(9) 0.6364(8) 0.046(4) Uani 1 1 d . U . . .
H45 H 0.773372 0.325633 0.629112 0.055 Uiso 1 1 calc R . . . .
C32 C 1.0974(6) -0.0621(9) 0.8478(8) 0.051(4) Uani 1 1 d . U . . .
H32 H 1.091016 -0.029745 0.857337 0.062 Uiso 1 1 calc R . . . .
C54 C 0.8325(6) 0.4062(9) 0.5517(8) 0.051(3) Uani 1 1 d . U . . .
C64 C 0.9083(7) 0.3581(11) 0.4292(9) 0.063(4) Uani 1 1 d . U . . .
C53 C 0.8655(6) 0.4006(9) 0.5460(8) 0.048(4) Uani 1 1 d . U . . .
H53 H 0.873576 0.430120 0.535090 0.058 Uiso 1 1 calc R . . . .
C14 C 1.0605(7) -0.1657(9) 0.6760(8) 0.048(3) Uani 1 1 d . U . . .
C15 C 1.0326(7) -0.1692(9) 0.6876(8) 0.051(4) Uani 1 1 d . U . . .
H15 H 1.026726 -0.203193 0.695207 0.061 Uiso 1 1 calc R . . . .
C63 C 0.8959(7) 0.3172(10) 0.4470(9) 0.056(4) Uani 1 1 d . U . . .
H63 H 0.869937 0.313507 0.435829 0.067 Uiso 1 1 calc R . . . .
C23 C 0.8169(6) 0.0328(10) 0.4610(8) 0.052(4) Uani 1 1 d . U . . .
H23 H 0.816342 0.044939 0.433605 0.063 Uiso 1 1 calc R . . . .
C24 C 0.8121(7) -0.0224(11) 0.4662(9) 0.061(4) Uani 1 1 d . U . . .
C81 C 1.0974(6) 0.1461(9) 0.6831(8) 0.043(3) Uani 1 1 d . U . . .
C33 C 1.0970(7) -0.1115(10) 0.8686(9) 0.056(4) Uani 1 1 d . U . . .
H33 H 1.090472 -0.112073 0.892325 0.068 Uiso 1 1 calc R . . . .
C34 C 1.1063(8) -0.1597(11) 0.8548(10) 0.065(4) Uani 1 1 d . U . . .
C86 C 1.1204(6) 0.1128(10) 0.7186(9) 0.054(4) Uani 1 1 d . U . . .
H86 H 1.109775 0.086290 0.729075 0.065 Uiso 1 1 calc R . . . .
C82 C 1.1132(7) 0.1854(10) 0.6661(9) 0.061(4) Uani 1 1 d . U . . .
H82 H 1.098265 0.209030 0.641416 0.073 Uiso 1 1 calc R . . . .
C25 C 0.8142(6) -0.0396(11) 0.5076(9) 0.057(4) Uani 1 1 d . U . . .
H25 H 0.811911 -0.076594 0.512489 0.068 Uiso 1 1 calc R . . . .
C35 C 1.1159(8) -0.1589(11) 0.8198(9) 0.066(4) Uani 1 1 d . U . . .
H35 H 1.122549 -0.191309 0.810751 0.079 Uiso 1 1 calc R . . . .
C36 C 1.1158(7) -0.1084(10) 0.7970(9) 0.062(4) Uani 1 1 d . U . . .
H36 H 1.121468 -0.107910 0.772537 0.074 Uiso 1 1 calc R . . . .
C66 C 0.9734(7) 0.3243(10) 0.4805(9) 0.060(4) Uani 1 1 d . U . . .
H66 H 0.999225 0.326782 0.490442 0.072 Uiso 1 1 calc R . . . .
C65 C 0.9470(7) 0.3607(11) 0.4463(9) 0.065(4) Uani 1 1 d . U . . .
H65 H 0.956244 0.388007 0.434701 0.077 Uiso 1 1 calc R . . . .
C91 C 0.9138(5) 0.3815(10) 0.8210(8) 0.038(5) Uani 0.5 1 d . U . A 1
C96 C 0.8978(7) 0.4332(8) 0.8160(10) 0.048(6) Uani 0.5 1 d G U . A 1
H96 H 0.913202 0.464165 0.825163 0.057 Uiso 0.5 1 calc R . . A 1
C95 C 0.8588(7) 0.4387(8) 0.7972(9) 0.053(6) Uani 0.5 1 d G U . A 1
H95 H 0.848092 0.473244 0.793867 0.063 Uiso 0.5 1 calc R . . A 1
C94 C 0.8358(5) 0.3924(11) 0.7835(6) 0.055(5) Uani 0.5 1 d DG U . A 1
C93 C 0.8517(6) 0.3407(9) 0.7885(9) 0.047(5) Uani 0.5 1 d G U . A 1
H93 H 0.836319 0.309782 0.779308 0.057 Uiso 0.5 1 calc R . . A 1
C92 C 0.8907(6) 0.3353(8) 0.8072(10) 0.040(5) Uani 0.5 1 d G U . A 1
C83 C 1.1517(8) 0.1863(12) 0.6884(10) 0.073(5) Uani 1 1 d . U . . .
H83 H 1.162537 0.212195 0.677669 0.088 Uiso 1 1 calc R . . . .
C10 C 1.0139(5) -0.1142(8) 0.5331(7) 0.036(4) Uani 1 1 d . U . . .
H10A H 1.019290 -0.086469 0.516308 0.054 Uiso 1 1 calc GR . . . .
H10B H 1.018598 -0.149708 0.524281 0.054 Uiso 1 1 calc GR . . . .
H10C H 1.029946 -0.109049 0.566473 0.054 Uiso 1 1 calc GR . . . .
C7 C 0.9720(6) -0.1102(8) 0.5207(7) 0.039(3) Uani 1 1 d . U . . .
C9 C 0.9644(7) -0.1594(8) 0.5451(8) 0.050(5) Uani 1 1 d . U . . .
H9A H 0.977684 -0.153857 0.578664 0.076 Uiso 1 1 calc GR . . . .
H9B H 0.973230 -0.192479 0.537710 0.076 Uiso 1 1 calc GR . . . .
H9C H 0.937672 -0.162194 0.533994 0.076 Uiso 1 1 calc GR . . . .
C47 C 0.7237(7) 0.2475(10) 0.5753(9) 0.055(4) Uani 1 1 d . U . . .
C8 C 0.9467(6) -0.1147(9) 0.4666(7) 0.046(5) Uani 1 1 d . U . . .
H8A H 0.920518 -0.116368 0.458795 0.069 Uiso 1 1 calc GR . . . .
H8B H 0.953191 -0.147253 0.455640 0.069 Uiso 1 1 calc GR . . . .
H8C H 0.950607 -0.083201 0.451834 0.069 Uiso 1 1 calc GR . . . .
C17 C 1.0807(7) -0.2167(10) 0.6722(9) 0.059(4) Uani 1 1 d . U . . .
C85 C 1.1593(7) 0.1168(11) 0.7400(10) 0.065(4) Uani 1 1 d . U . . .
H85 H 1.174675 0.094211 0.765302 0.078 Uiso 1 1 calc R . . . .
C48 C 0.7061(7) 0.1909(10) 0.5594(9) 0.068(6) Uani 1 1 d . U . . .
H48A H 0.713193 0.176114 0.537432 0.102 Uiso 1 1 calc GR . . . .
H48B H 0.678962 0.193752 0.544345 0.102 Uiso 1 1 calc GR . . . .
H48C H 0.715107 0.167179 0.586316 0.102 Uiso 1 1 calc GR . . . .
C57 C 0.8098(8) 0.4602(11) 0.5382(10) 0.067(4) Uani 1 1 d . U . . .
C84 C 1.1753(8) 0.1552(12) 0.7231(11) 0.074(4) Uani 1 1 d . U . . .
C77 C 0.8577(8) 0.5870(12) 0.6979(11) 0.075(5) Uani 1 1 d . U . . .
C19 C 1.0779(8) -0.2181(11) 0.6234(9) 0.071(6) Uani 1 1 d . U . . .
H19A H 1.058159 -0.193768 0.602406 0.107 Uiso 1 1 calc GR . . . .
H19B H 1.072184 -0.254726 0.611043 0.107 Uiso 1 1 calc GR . . . .
H19C H 1.101683 -0.206767 0.626259 0.107 Uiso 1 1 calc GR . . . .
C27 C 0.8026(6) -0.0612(9) 0.4242(8) 0.078(5) Uani 1 1 d D U . . .
C50 C 0.7013(6) 0.2754(11) 0.5961(10) 0.067(6) Uani 1 1 d . U . . .
H50A H 0.705781 0.256492 0.624336 0.101 Uiso 1 1 calc GR . . . .
H50B H 0.674652 0.274299 0.573518 0.101 Uiso 1 1 calc GR . . . .
H50C H 0.709334 0.312791 0.603618 0.101 Uiso 1 1 calc GR . . . .
C67 C 0.8798(8) 0.3975(12) 0.3920(11) 0.076(5) Uani 1 1 d . U . . .
C20 C 1.1213(8) -0.2165(11) 0.7095(10) 0.077(7) Uani 1 1 d . U . . .
H20A H 1.135024 -0.190921 0.701171 0.116 Uiso 1 1 calc GR . . . .
H20B H 1.131724 -0.252503 0.712380 0.116 Uiso 1 1 calc GR . . . .
H20C H 1.123226 -0.205911 0.739075 0.116 Uiso 1 1 calc GR . . . .
C78 C 0.8375(8) 0.6124(12) 0.6504(10) 0.078(7) Uani 1 1 d . U . . .
H78A H 0.855528 0.622088 0.640470 0.117 Uiso 1 1 calc GR . . . .
H78B H 0.824574 0.644802 0.651715 0.117 Uiso 1 1 calc GR . . . .
H78C H 0.819425 0.586944 0.628383 0.117 Uiso 1 1 calc GR . . . .
C68 C 0.8514(8) 0.3631(12) 0.3499(11) 0.086(7) Uani 1 1 d . U . . .
H68A H 0.864113 0.331726 0.346330 0.129 Uiso 1 1 calc GR . . . .
H68B H 0.841013 0.384801 0.321643 0.129 Uiso 1 1 calc GR . . . .
H68C H 0.831254 0.351096 0.355343 0.129 Uiso 1 1 calc GR . . . .
C60 C 0.7867(8) 0.4654(12) 0.5636(11) 0.082(7) Uani 1 1 d . U . . .
H60A H 0.771621 0.432946 0.558077 0.123 Uiso 1 1 calc GR . . . .
H60B H 0.770311 0.496714 0.551694 0.123 Uiso 1 1 calc GR . . . .
H60C H 0.803541 0.469647 0.596856 0.123 Uiso 1 1 calc GR . . . .
C37 C 1.1057(9) -0.2135(13) 0.8800(12) 0.083(5) Uani 1 1 d . U . . .
C49 C 0.7203(9) 0.2794(13) 0.5345(10) 0.085(7) Uani 1 1 d . U . . .
H49A H 0.733873 0.313313 0.545581 0.128 Uiso 1 1 calc GR . . . .
H49B H 0.693991 0.286920 0.513028 0.128 Uiso 1 1 calc GR . . . .
H49C H 0.730780 0.258666 0.518572 0.128 Uiso 1 1 calc GR . . . .
C18 C 1.0625(9) -0.2702(11) 0.6784(11) 0.083(7) Uani 1 1 d . U . . .
H18A H 1.063623 -0.269722 0.708623 0.125 Uiso 1 1 calc GR . . . .
H18B H 1.076108 -0.301425 0.676556 0.125 Uiso 1 1 calc GR . . . .
H18C H 1.036423 -0.272389 0.653861 0.125 Uiso 1 1 calc GR . . . .
C80 C 0.8276(8) 0.5747(12) 0.7132(11) 0.083(7) Uani 1 1 d . U . . .
H80A H 0.812898 0.543337 0.696255 0.125 Uiso 1 1 calc GR . . . .
H80B H 0.811165 0.605825 0.706187 0.125 Uiso 1 1 calc GR . . . .
H80C H 0.840156 0.567449 0.746484 0.125 Uiso 1 1 calc GR . . . .
C79 C 0.8860(9) 0.6326(12) 0.7301(12) 0.094(8) Uani 1 1 d . U . . .
H79A H 0.904037 0.616996 0.759892 0.140 Uiso 1 1 calc GR . . . .
H79B H 0.872086 0.661184 0.735155 0.140 Uiso 1 1 calc GR . . . .
H79C H 0.899174 0.647577 0.714837 0.140 Uiso 1 1 calc GR . . . .
C69 C 0.8963(9) 0.4350(13) 0.3733(12) 0.091(7) Uani 1 1 d . U . . .
H69A H 0.915425 0.456360 0.398581 0.136 Uiso 1 1 calc GR . . . .
H69B H 0.876887 0.458806 0.350935 0.136 Uiso 1 1 calc GR . . . .
H69C H 0.907501 0.414863 0.357940 0.136 Uiso 1 1 calc GR . . . .
C59 C 0.8345(9) 0.5093(13) 0.5501(12) 0.095(8) Uani 1 1 d . U . . .
H59A H 0.851931 0.509953 0.583482 0.142 Uiso 1 1 calc GR . . . .
H59B H 0.819062 0.541763 0.541299 0.142 Uiso 1 1 calc GR . . . .
H59C H 0.848413 0.508064 0.533276 0.142 Uiso 1 1 calc GR . . . .
C87 C 1.2220(7) 0.1574(10) 0.7491(9) 0.095(5) Uani 1 1 d D U . . .
C70 C 0.8583(9) 0.4255(14) 0.4098(12) 0.096(7) Uani 1 1 d . U . . .
H70A H 0.842223 0.399779 0.413925 0.144 Uiso 1 1 calc GR . . . .
H70B H 0.843054 0.453363 0.387860 0.144 Uiso 1 1 calc GR . . . .
H70C H 0.875369 0.442030 0.439685 0.144 Uiso 1 1 calc GR . . . .
C58 C 0.7832(9) 0.4564(13) 0.4847(11) 0.096(8) Uani 1 1 d . U . . .
H58A H 0.797926 0.454484 0.468978 0.144 Uiso 1 1 calc GR . . . .
H58B H 0.767173 0.488290 0.474079 0.144 Uiso 1 1 calc GR . . . .
H58C H 0.767690 0.424209 0.477621 0.144 Uiso 1 1 calc GR . . . .
C88 C 1.2314(9) 0.2144(10) 0.7690(11) 0.107(8) Uani 1 1 d D U . . .
H88A H 1.218706 0.240501 0.743987 0.160 Uiso 1 1 calc GR . . . .
H88B H 1.258297 0.220023 0.784012 0.160 Uiso 1 1 calc GR . . . .
H88C H 1.223004 0.218974 0.791814 0.160 Uiso 1 1 calc GR . . . .
C38 C 1.1255(10) -0.2584(13) 0.8709(13) 0.099(8) Uani 1 1 d . U . . .
H38A H 1.113798 -0.265330 0.837541 0.149 Uiso 1 1 d R . . . .
H38B H 1.124528 -0.290960 0.886781 0.149 Uiso 1 1 d R . . . .
H38C H 1.151548 -0.247990 0.882591 0.149 Uiso 1 1 d R . . . .
C101 C 0.9761(9) 0.4292(10) 0.8483(13) 0.064(7) Uani 0.5 1 d . U . A 2
C106 C 1.0153(9) 0.4317(12) 0.8768(13) 0.070(7) Uani 0.5 1 d G U . A 2
H106 H 1.029179 0.399680 0.889317 0.084 Uiso 0.5 1 calc R . . A 2
C105 C 1.0338(7) 0.4820(14) 0.8867(12) 0.074(7) Uani 0.5 1 d G U . A 2
H105 H 1.060001 0.483628 0.905779 0.089 Uiso 0.5 1 calc R . . A 2
C104 C 1.0130(8) 0.5297(11) 0.8680(13) 0.075(6) Uani 0.5 1 d G U . A 2
C103 C 0.9738(8) 0.5272(10) 0.8395(12) 0.073(7) Uani 0.5 1 d DG U . A 2
H103 H 0.959928 0.559218 0.827025 0.087 Uiso 0.5 1 calc R . . A 2
C102 C 0.9553(7) 0.4769(12) 0.8296(12) 0.067(7) Uani 0.5 1 d G U . A 2
H102 H 0.929105 0.475269 0.810562 0.081 Uiso 0.5 1 calc R . . A 2
C40 C 1.1334(11) -0.2025(15) 0.9360(13) 0.114(9) Uani 1 1 d . U . . .
H40A H 1.157312 -0.188256 0.941430 0.171 Uiso 1 1 d R . . . .
H40B H 1.137452 -0.236256 0.953060 0.171 Uiso 1 1 d R . . . .
H40C H 1.121482 -0.176486 0.946740 0.171 Uiso 1 1 d R . . . .
C39 C 1.0710(10) -0.2240(14) 0.8777(13) 0.102(8) Uani 1 1 d . U . . .
H39A H 1.062859 -0.191874 0.887402 0.152 Uiso 1 1 d R . . . .
H39B H 1.073609 -0.253933 0.898281 0.152 Uiso 1 1 d R . . . .
H39C H 1.052459 -0.233174 0.845882 0.152 Uiso 1 1 d R . . . .
C97 C 0.7942(5) 0.4048(13) 0.7639(10) 0.069(6) Uani 0.5 1 d D U . A 1
C108 C 1.0170(17) 0.623(2) 0.905(2) 0.083(10) Uani 0.5 1 d D U . A 2
H10D H 0.990117 0.620041 0.892940 0.124 Uiso 0.5 1 calc GR . . A 2
H10E H 1.023591 0.659999 0.902891 0.124 Uiso 0.5 1 calc GR . . A 2
H10F H 1.030327 0.610638 0.936991 0.124 Uiso 0.5 1 calc GR . . A 2
C107 C 1.0277(10) 0.5873(17) 0.8756(15) 0.079(7) Uani 0.5 1 d D U . A 2
C28 C 0.8396(6) -0.0820(12) 0.4300(11) 0.101(8) Uani 1 1 d D U . . .
H28A H 0.857136 -0.052077 0.438209 0.151 Uiso 1 1 calc GR . . . .
H28B H 0.835394 -0.098080 0.400872 0.151 Uiso 1 1 calc GR . . . .
H28C H 0.849827 -0.109035 0.454573 0.151 Uiso 1 1 calc GR . . . .
C2AA C 1.2408(11) 0.1143(11) 0.7867(11) 0.129(10) Uani 1 1 d D U . . .
H2AA H 1.232064 0.117521 0.809153 0.193 Uiso 1 1 calc GR . . . .
H2AB H 1.267871 0.119257 0.802425 0.193 Uiso 1 1 calc GR . . . .
H2AC H 1.234563 0.078625 0.772400 0.193 Uiso 1 1 calc GR . . . .
C0AA C 0.7823(8) -0.0274(12) 0.3795(10) 0.114(9) Uani 1 1 d D U . . .
H0AA H 0.769314 0.002452 0.384549 0.170 Uiso 1 1 calc GR . . . .
H0AB H 0.764323 -0.050041 0.354238 0.170 Uiso 1 1 calc GR . . . .
H0AC H 0.800544 -0.013297 0.371377 0.170 Uiso 1 1 calc GR . . . .
C1AA C 0.7767(8) -0.1067(12) 0.4222(12) 0.111(8) Uani 1 1 d D U . . .
H1AA H 0.790914 -0.132566 0.447016 0.166 Uiso 1 1 calc GR . . . .
H1AB H 0.766231 -0.124841 0.392206 0.166 Uiso 1 1 calc GR . . . .
H1AC H 0.756537 -0.091756 0.426257 0.166 Uiso 1 1 calc GR . . . .
C3AA C 1.2315(11) 0.1502(15) 0.7101(10) 0.129(9) Uani 1 1 d D U . . .
H3AA H 1.218598 0.118568 0.691712 0.194 Uiso 1 1 calc GR . . . .
H3AB H 1.258425 0.145489 0.723548 0.194 Uiso 1 1 calc GR . . . .
H3AC H 1.223558 0.182119 0.690274 0.194 Uiso 1 1 calc GR . . . .
C5AA C 0.7912(15) 0.4614(14) 0.7802(16) 0.084(10) Uani 0.5 1 d D U . A 1
H5AA H 0.816220 0.476069 0.799632 0.126 Uiso 0.5 1 calc GR . . A 1
H5AB H 0.778142 0.459610 0.798061 0.126 Uiso 0.5 1 calc GR . . A 1
H5AC H 0.777383 0.484708 0.753213 0.126 Uiso 0.5 1 calc GR . . A 1
C4AA C 0.7780(15) 0.3625(18) 0.7828(16) 0.090(10) Uani 0.5 1 d D U . A 1
H4AA H 0.765138 0.334750 0.759342 0.136 Uiso 0.5 1 calc GR . . A 1
H4AB H 0.760310 0.379787 0.790373 0.136 Uiso 0.5 1 calc GR . . A 1
H4AC H 0.798160 0.346177 0.810724 0.136 Uiso 0.5 1 calc GR . . A 1
C109 C 0.7767(14) 0.402(2) 0.7111(10) 0.082(10) Uani 0.5 1 d D U . A 1
H10G H 0.796387 0.397777 0.702907 0.123 Uiso 0.5 1 calc GR . . A 1
H10H H 0.762713 0.434794 0.697236 0.123 Uiso 0.5 1 calc GR . . A 1
H10I H 0.759880 0.370908 0.699417 0.123 Uiso 0.5 1 calc GR . . A 1
C7AA C 1.0110(16) 0.619(2) 0.8302(18) 0.081(10) Uani 0.5 1 d D U . A 2
H7AA H 0.992218 0.596657 0.805125 0.121 Uiso 0.5 1 calc GR . . A 2
H7AB H 1.030732 0.627983 0.823030 0.121 Uiso 0.5 1 calc GR . . A 2
H7AC H 0.999423 0.651638 0.833208 0.121 Uiso 0.5 1 calc GR . . A 2
C6AA C 1.0702(9) 0.591(3) 0.904(2) 0.084(10) Uani 0.5 1 d D U . A 2
H6AA H 1.078836 0.575590 0.934648 0.127 Uiso 0.5 1 calc GR . . A 2
H6AB H 1.077813 0.628740 0.906968 0.127 Uiso 0.5 1 calc GR . . A 2
H6AC H 1.081222 0.571121 0.888067 0.127 Uiso 0.5 1 calc GR . . A 2
Ag5 Ag 0.98099(2) 0.30520(3) 0.80378(3) 0.0277(3) Uani 0.156(7) 1 d . . . A 2
Ag8 Ag 1.06312(2) 0.06331(3) 0.77903(3) 0.0279(3) Uani 0.143(7) 1 d . . . A .
Ag12 Ag 0.86371(2) 0.17293(3) 0.58506(3) 0.0366(3) Uani 0.068(8) 1 d . . . A 2
Ag16 Ag 0.96153(2) 0.17723(3) 0.56338(3) 0.0354(3) Uani 0.106(8) 1 d . . . B 1
S5A S 0.9645(4) 0.3763(7) 0.8430(7) 0.032(3) Uani 0.5 1 d . . . A 1

loop_
_atom_site_aniso_label
_atom_site_aniso_U_11
_atom_site_aniso_U_22
_atom_site_aniso_U_33
_atom_site_aniso_U_23
_atom_site_aniso_U_13
_atom_site_aniso_U_12
Au1 0.0242(4) 0.0260(4) 0.0174(5) 0.000 0.0079(4) 0.000
Au3 0.0190(4) 0.0257(4) 0.0205(5) 0.000 0.0058(4) 0.000
Au10 0.0333(5) 0.0297(5) 0.0247(5) 0.000 0.0149(4) 0.000
Au7 0.0310(3) 0.0287(3) 0.0197(3) -0.0018(3) 0.0109(3) -0.0011(3)
Au14 0.0290(5) 0.0295(5) 0.0273(5) 0.000 0.0120(4) 0.000
Au8 0.0279(4) 0.0280(4) 0.0233(4) -0.0012(3) 0.0091(3) 0.0032(3)
Au13 0.0268(3) 0.0301(3) 0.0252(4) -0.0012(3) 0.0061(3) 0.0032(3)
Au4 0.0229(3) 0.0290(3) 0.0211(3) -0.0006(3) 0.0048(3) -0.0017(3)
Au11 0.0312(3) 0.0304(3) 0.0219(4) 0.0001(3) 0.0095(3) 0.0023(3)
Au5 0.0294(4) 0.0268(4) 0.0228(4) -0.0003(3) 0.0097(3) 0.0008(3)
Au9 0.0335(4) 0.0419(4) 0.0304(4) 0.0020(3) 0.0109(3) 0.0031(3)
Au16 0.0396(5) 0.0340(5) 0.0285(5) 0.0026(3) 0.0134(4) 0.0052(3)
Au15 0.0507(5) 0.0361(4) 0.0309(4) 0.0032(3) 0.0197(4) 0.0040(3)
Au12 0.0330(5) 0.0393(5) 0.0306(5) -0.0019(3) 0.0103(4) 0.0010(3)
S1 0.026(2) 0.031(2) 0.021(2) -0.0006(17) 0.0064(18) 0.0060(17)
S2 0.039(2) 0.029(2) 0.026(2) -0.0012(18) 0.013(2) 0.0004(19)
S3 0.033(2) 0.034(2) 0.019(2) 0.0003(18) 0.0090(19) 0.0049(18)
S4 0.028(2) 0.035(2) 0.026(2) 0.0038(19) 0.010(2) 0.0025(18)
S5 0.050(11) 0.044(10) 0.029(10) 0.002(7) 0.019(9) 0.011(8)
S11 0.026(2) 0.036(2) 0.021(2) -0.0044(18) 0.0011(19) 0.0044(18)
S12 0.035(2) 0.040(3) 0.031(3) -0.003(2) 0.011(2) 0.001(2)
S16 0.040(3) 0.041(3) 0.032(3) 0.000(2) 0.014(2) 0.010(2)
S17 0.041(3) 0.033(2) 0.031(3) -0.001(2) 0.014(2) 0.002(2)
S18 0.033(2) 0.032(2) 0.027(3) -0.0023(19) 0.008(2) 0.0023(19)
Au2 0.0248(3) 0.0302(3) 0.0269(4) 0.0007(3) 0.0103(3) 0.0024(3)
Au6 0.0269(3) 0.0310(3) 0.0276(4) -0.0020(3) 0.0111(3) 0.0015(3)
C11 0.040(6) 0.026(5) 0.040(6) -0.002(5) 0.016(5) -0.003(5)
C51 0.034(5) 0.033(6) 0.038(6) -0.003(5) 0.015(5) 0.007(5)
C6 0.037(5) 0.030(5) 0.026(5) 0.002(5) 0.009(4) -0.002(5)
C4 0.038(5) 0.034(5) 0.023(5) 0.000(4) 0.018(4) -0.002(4)
C1 0.032(5) 0.028(5) 0.027(6) -0.003(5) 0.004(4) -0.003(5)
C5 0.035(5) 0.036(5) 0.023(5) 0.001(5) 0.017(4) 0.000(4)
C12 0.043(6) 0.035(6) 0.035(6) 0.001(5) 0.023(5) -0.001(5)
C41 0.032(5) 0.027(5) 0.037(6) 0.002(5) 0.009(5) 0.003(5)
C71 0.054(6) 0.054(6) 0.071(7) -0.005(6) 0.038(5) 0.002(5)
C76 0.070(7) 0.063(7) 0.092(7) -0.001(6) 0.034(5) 0.000(6)
C75 0.073(7) 0.064(7) 0.091(7) -0.005(6) 0.034(5) 0.002(6)
C74 0.067(6) 0.059(6) 0.077(6) -0.006(5) 0.033(5) 0.003(5)
C73 0.064(6) 0.061(6) 0.074(7) -0.003(6) 0.036(5) 0.005(5)
C72 0.062(6) 0.058(6) 0.071(7) -0.003(6) 0.036(5) 0.005(5)
C2 0.036(5) 0.038(6) 0.030(6) 0.001(5) 0.014(5) -0.007(5)
C43 0.039(5) 0.039(6) 0.037(6) -0.001(5) 0.016(5) 0.000(5)
C56 0.037(5) 0.039(6) 0.044(6) 0.001(5) 0.018(5) 0.004(5)
C46 0.036(5) 0.033(5) 0.043(6) 0.002(5) 0.014(5) 0.004(5)
C62 0.049(6) 0.049(6) 0.049(6) 0.007(5) 0.027(5) -0.002(5)
C31 0.053(6) 0.049(6) 0.048(6) 0.002(5) 0.030(5) 0.011(5)
C42 0.036(5) 0.032(5) 0.037(6) -0.002(5) 0.010(5) 0.003(5)
C44 0.039(5) 0.044(5) 0.044(5) 0.003(5) 0.019(4) 0.003(4)
C21 0.041(6) 0.050(6) 0.046(6) -0.005(5) 0.022(5) -0.001(5)
C13 0.052(6) 0.042(6) 0.040(6) 0.003(5) 0.023(5) 0.004(5)
C61 0.048(6) 0.044(6) 0.050(6) 0.003(5) 0.020(5) -0.001(5)
C16 0.052(6) 0.036(6) 0.044(6) 0.000(5) 0.023(5) 0.000(5)
C22 0.046(6) 0.056(6) 0.048(6) -0.006(5) 0.026(5) -0.002(5)
C55 0.043(6) 0.045(6) 0.053(6) -0.004(5) 0.023(5) 0.003(5)
C26 0.048(6) 0.051(6) 0.046(6) -0.005(5) 0.023(5) -0.003(5)
C3 0.038(5) 0.037(5) 0.033(6) -0.005(5) 0.017(4) -0.004(5)
C52 0.042(6) 0.040(6) 0.046(6) -0.003(5) 0.017(5) 0.003(5)
C45 0.040(5) 0.038(6) 0.048(6) 0.005(5) 0.013(5) 0.004(5)
C32 0.056(6) 0.051(6) 0.052(6) -0.003(5) 0.031(5) 0.008(5)
C54 0.049(5) 0.048(5) 0.054(6) -0.002(5) 0.024(4) 0.004(5)
C64 0.063(6) 0.063(6) 0.061(6) 0.007(5) 0.029(5) 0.001(5)
C53 0.045(6) 0.042(6) 0.051(6) 0.003(5) 0.019(5) -0.002(5)
C14 0.059(5) 0.043(5) 0.045(5) 0.003(5) 0.028(4) 0.008(5)
C15 0.060(6) 0.042(6) 0.048(6) 0.002(5) 0.024(5) 0.003(5)
C63 0.056(6) 0.058(6) 0.054(6) 0.006(5) 0.027(5) -0.002(5)
C23 0.051(6) 0.067(6) 0.049(6) -0.010(5) 0.032(5) -0.003(5)
C24 0.057(6) 0.069(6) 0.060(6) -0.013(5) 0.032(5) -0.006(5)
C81 0.043(6) 0.053(6) 0.045(6) -0.003(5) 0.031(5) 0.004(5)
C33 0.063(6) 0.056(6) 0.059(6) 0.002(5) 0.037(5) 0.005(5)
C34 0.073(6) 0.063(6) 0.067(6) 0.001(5) 0.041(5) 0.010(5)
C86 0.047(6) 0.057(6) 0.058(6) -0.003(5) 0.025(5) 0.007(5)
C82 0.054(6) 0.067(7) 0.061(6) 0.004(6) 0.028(5) 0.000(5)
C25 0.054(6) 0.061(6) 0.056(6) -0.008(5) 0.028(5) -0.007(5)
C35 0.075(6) 0.060(6) 0.065(6) -0.001(5) 0.036(5) 0.009(6)
C36 0.068(6) 0.058(6) 0.060(6) 0.001(5) 0.033(5) 0.010(6)
C66 0.056(6) 0.056(6) 0.060(6) 0.008(5) 0.023(5) -0.003(5)
C65 0.062(6) 0.062(6) 0.064(6) 0.010(6) 0.026(5) -0.007(5)
C91 0.041(7) 0.038(7) 0.039(7) 0.001(6) 0.022(6) 0.000(6)
C96 0.048(7) 0.045(7) 0.048(8) -0.001(6) 0.022(6) 0.000(6)
C95 0.052(7) 0.049(7) 0.053(8) -0.002(6) 0.024(6) 0.004(6)
C94 0.055(7) 0.054(7) 0.057(7) -0.003(6) 0.027(5) 0.002(5)
C93 0.047(7) 0.047(7) 0.048(7) -0.004(6) 0.024(6) 0.000(6)
C92 0.043(7) 0.039(7) 0.040(7) -0.001(6) 0.022(6) -0.001(6)
C83 0.064(6) 0.078(7) 0.074(7) 0.002(6) 0.031(5) -0.008(6)
C10 0.036(8) 0.033(8) 0.035(9) -0.012(7) 0.015(7) 0.005(7)
C7 0.041(6) 0.037(6) 0.036(6) -0.001(5) 0.017(5) -0.002(5)
C9 0.061(10) 0.037(9) 0.051(10) 0.002(8) 0.025(8) 0.006(8)
C47 0.047(6) 0.060(6) 0.053(6) -0.001(5) 0.020(5) 0.007(5)
C8 0.039(8) 0.057(10) 0.041(8) -0.018(8) 0.019(7) 0.001(8)
C17 0.073(6) 0.049(6) 0.054(6) 0.002(6) 0.031(5) 0.011(5)
C85 0.058(6) 0.068(7) 0.064(7) -0.007(6) 0.027(5) 0.005(5)
C48 0.053(10) 0.073(11) 0.055(11) -0.006(9) 0.008(9) 0.005(9)
C57 0.065(7) 0.058(6) 0.068(7) -0.002(6) 0.025(5) 0.010(6)
C84 0.067(6) 0.081(6) 0.077(6) -0.005(5) 0.037(5) -0.001(5)
C77 0.070(7) 0.064(7) 0.081(7) -0.009(6) 0.029(5) 0.004(6)
C19 0.094(12) 0.063(11) 0.062(10) -0.003(9) 0.042(9) 0.022(10)
C27 0.078(7) 0.082(7) 0.074(7) -0.021(6) 0.037(6) -0.006(6)
C50 0.038(9) 0.076(11) 0.076(12) -0.011(10) 0.018(8) 0.001(9)
C67 0.075(7) 0.073(7) 0.073(7) 0.008(6) 0.031(5) 0.006(6)
C20 0.083(11) 0.068(11) 0.073(11) -0.007(10) 0.032(9) 0.026(10)
C78 0.082(12) 0.068(12) 0.083(11) -0.005(10) 0.039(9) 0.002(10)
C68 0.077(12) 0.080(12) 0.084(12) 0.016(10) 0.028(9) 0.002(10)
C60 0.081(12) 0.071(12) 0.086(12) 0.002(10) 0.035(9) 0.023(10)
C37 0.089(7) 0.076(7) 0.088(7) 0.008(6) 0.047(6) 0.009(6)
C49 0.077(12) 0.088(12) 0.066(11) 0.012(10) 0.016(9) 0.001(11)
C18 0.095(12) 0.057(10) 0.090(13) 0.002(10) 0.039(10) 0.013(10)
C80 0.078(11) 0.074(12) 0.093(13) -0.009(10) 0.039(10) 0.016(10)
C79 0.081(12) 0.076(12) 0.097(13) -0.016(11) 0.023(10) 0.007(10)
C69 0.094(12) 0.079(12) 0.085(13) 0.014(10) 0.033(10) 0.003(10)
C59 0.081(12) 0.077(12) 0.109(13) 0.004(11) 0.032(10) 0.004(10)
C87 0.083(7) 0.104(8) 0.098(7) -0.009(6) 0.044(6) -0.002(6)
C70 0.095(13) 0.093(13) 0.089(13) 0.005(11) 0.036(10) 0.024(11)
C58 0.094(13) 0.080(12) 0.079(11) 0.001(11) 0.015(10) 0.031(11)
C88 0.086(13) 0.120(13) 0.106(14) -0.013(11) 0.041(11) -0.017(11)
C38 0.112(13) 0.084(12) 0.107(13) 0.017(11) 0.058(11) 0.018(11)
C101 0.067(8) 0.064(8) 0.065(9) -0.001(6) 0.035(6) 0.003(6)
C106 0.069(8) 0.068(8) 0.071(9) 0.000(6) 0.034(6) 0.002(6)
C105 0.072(8) 0.070(8) 0.076(8) -0.001(6) 0.034(6) 0.000(6)
C104 0.075(8) 0.071(8) 0.077(8) -0.001(6) 0.036(6) 0.002(6)
C103 0.072(8) 0.068(8) 0.076(8) -0.001(6) 0.035(6) 0.005(6)
C102 0.068(8) 0.067(8) 0.069(9) -0.001(6) 0.035(6) 0.004(6)
C40 0.121(14) 0.096(14) 0.112(12) 0.017(11) 0.046(11) 0.006(12)
C39 0.101(12) 0.092(13) 0.114(14) 0.006(12) 0.055(10) 0.004(11)
C97 0.064(8) 0.066(8) 0.072(8) -0.004(7) 0.030(6) 0.001(6)
C108 0.079(15) 0.071(15) 0.085(14) -0.002(12) 0.031(12) 0.004(13)
C107 0.078(8) 0.074(9) 0.082(9) 0.000(7) 0.037(6) 0.001(7)
C28 0.092(12) 0.108(13) 0.094(13) -0.044(11) 0.039(10) 0.004(11)
C2AA 0.108(14) 0.127(14) 0.131(14) -0.004(12) 0.043(11) 0.008(12)
C0AA 0.116(14) 0.105(13) 0.091(12) -0.020(11) 0.028(11) 0.000(12)
C1AA 0.105(13) 0.109(13) 0.108(14) -0.036(11) 0.044(11) -0.023(11)
C3AA 0.106(13) 0.156(15) 0.122(13) -0.028(12) 0.053(11) -0.001(13)
C5AA 0.076(15) 0.076(14) 0.088(15) -0.012(12) 0.031(12) 0.007(12)
C4AA 0.079(14) 0.089(15) 0.095(15) 0.007(13) 0.036(12) -0.002(12)
C109 0.072(15) 0.084(15) 0.079(13) -0.004(12) 0.029(11) -0.001(13)
C7AA 0.074(15) 0.072(15) 0.095(14) 0.002(12) 0.040(11) 0.001(13)
C6AA 0.084(13) 0.077(15) 0.085(15) 0.003(13) 0.036(11) 0.001(12)
Ag5 0.0294(4) 0.0268(4) 0.0228(4) -0.0003(3) 0.0097(3) 0.0008(3)
Ag8 0.0279(4) 0.0280(4) 0.0233(4) -0.0012(3) 0.0091(3) 0.0032(3)
Ag12 0.0330(5) 0.0393(5) 0.0306(5) -0.0019(3) 0.0103(4) 0.0010(3)
Ag16 0.0396(5) 0.0340(5) 0.0285(5) 0.0026(3) 0.0134(4) 0.0052(3)
S5A 0.034(9) 0.026(7) 0.024(9) -0.004(5) 0.006(7) 0.005(6)

_geom_special_details            
;
 All esds (except the esd in the dihedral angle between two l.s. planes)
 are estimated using the full covariance matrix.  The cell esds are taken
 into account individually in the estimation of esds in distances, angles
 and torsion angles; correlations between esds in cell parameters are only
 used when they are defined by crystal symmetry.  An approximate (isotropic)
 treatment of cell esds is used for estimating esds involving l.s. planes.
;
loop_
_geom_bond_atom_site_label_1
_geom_bond_atom_site_label_2
_geom_bond_distance
_geom_bond_site_symmetry_2
_geom_bond_publ_flag
Au1 Au3 2.9163(13) . ?
Au1 Au13 3.2501(8) 2_756 ?
Au1 Au4 2.7170(7) 2_756 ?
Au1 Au4 2.7170(7) . ?
Au1 Au5 2.6925(9) 2_756 ?
Au1 Au5 2.6925(9) . ?
AU5a Au15 2.9063(11) . ?
AU16b S3 2.300(5) . ?
AU12a S11 2.305(5) . ?
AU12a S12 2.308(5) . ?
AU16b S17 2.303(5) . ?
Au1 Au2 3.0475(8) . ?
Au1 Au2 3.0475(8) 2_756 ?
AU5a Au6 2.7474(10) 2_756 ?
Au1 Au6 2.7801(8) . ?
Au1 Au6 2.7801(8) 2_756 ?
AG5b Au6 2.7474(10) 2_756 ?
C91a C96 1.3900 . ?
C96a C95 1.3900 . ?
C95a C94 1.3900 . ?
C94a C93 1.3900 . ?
C91a C92 1.3900 . ?
C93a C92 1.3900 . ?
S5b C101 1.79(3) . ?
C101b C106 1.3900 . ?
C106b C105 1.3900 . ?
C105b C104 1.3900 . ?
C104b C103 1.3900 . ?
C103b C102 1.3900 . ?
C101b C102 1.3900 . ?
C94a C97 1.507(10) . ?
C108b C107 1.495(10) . ?
C104b C107 1.50(4) . ?
C97a C5AA 1.507(10) . ?
C97a C4AA 1.505(10) . ?
C97a C109 1.501(10) . ?
C107b C7AA 1.499(10) . ?
C107b C6AA 1.502(10) . ?
Au1 Ag5 2.6925(9) . ?
Au1 Ag5 2.6925(9) 2_756 ?
S5b Ag5 2.34(2) . ?
C91a S5A 1.82(2) . ?
AU5a S5A 2.431(19) . ?
Au3 Au10 3.2622(13) . ?
Au3 Au7 2.7349(7) . ?
Au3 Au7 2.7348(7) 2_756 ?
Au3 Au8 2.6867(8) . ?
Au3 Au8 2.6866(8) 2_756 ?
Au3 Au2 2.8244(8) 2_756 ?
Au3 Au2 2.8243(8) . ?
Au3 Au6 3.0166(9) . ?
Au3 Au6 3.0166(9) 2_756 ?
Au3 Ag8 2.6866(8) 2_756 ?
Au10 Au8 2.8675(9) 2_756 ?
Au10 Au8 2.8676(9) . ?
Au10 S2 2.289(5) 2_756 ?
Au10 S2 2.289(5) . ?
Au10 Ag8 2.8675(9) 2_756 ?
Au7 Au8 2.7784(10) 2_756 ?
Au7 Au4 3.0992(9) 2_756 ?
Au7 Au11 3.0807(10) . ?
Au7 Au12 3.3660(10) . ?
Au7 S3 2.357(4) . ?
Au7 Au2 2.7246(9) . ?
Au7 Au6 3.0807(9) . ?
Au7 Ag8 2.7784(10) 2_756 ?
Au7 Ag12 3.3660(10) . ?
Au14 Au13 3.3411(9) 2_756 ?
Au14 Au13 3.3412(9) . ?
Au14 Au5 2.9141(10) . ?
Au14 Au5 2.9142(9) 2_756 ?
Au14 S18 2.314(5) 2_756 ?
Au14 S18 2.314(5) . ?
Au14 Ag5 2.9141(10) . ?
Au14 Ag5 2.9142(9) 2_756 ?
Au8 Au7 2.7783(10) 2_756 ?
Au8 Au11 2.9864(10) . ?
Au8 Au9 2.9100(10) . ?
Au8 S16 2.401(5) . ?
Au8 Au2 2.7343(10) 2_756 ?
Au13 Au4 2.9499(10) 2_756 ?
Au13 Au5 2.9425(10) . ?
Au13 S1 2.306(5) . ?
Au13 S18 2.314(5) . ?
Au13 Au2 3.3005(10) . ?
Au13 Ag5 2.9425(10) . ?
Au4 Au7 3.0994(9) 2_756 ?
Au4 Au13 2.9499(10) 2_756 ?
Au4 Au5 2.7967(10) . ?
Au4 S11 2.343(4) 2_756 ?
Au4 Au2 2.9505(10) 2_756 ?
Au4 Au6 2.7217(9) 2_756 ?
Au4 Ag5 2.7967(10) . ?
Au11 S4 2.301(5) . ?
Au9 S12 2.295(5) 2_756 ?
Au9 S16 2.311(5) . ?
Au15 S5 2.36(2) . ?
Au15 S17 2.298(5) 2_756 ?
Au15 Ag5 2.9063(11) . ?
Au15 S5A 2.28(2) . ?
S1 Au2 2.358(4) . ?
S1 C41 1.817(19) . ?
S2 C11 1.744(19) . ?
S3 C1 1.795(19) . ?
S3 Ag16 2.300(5) . ?
S4 Au6 2.373(5) . ?
S4 C81 1.80(2) . ?
S11 Au4 2.343(4) 2_756 ?
S11 C51 1.797(18) . ?
S11 Ag12 2.305(5) . ?
S12 Au9 2.295(5) 2_756 ?
S12 C21 1.78(2) . ?
S12 Ag12 2.308(5) . ?
S16 C31 1.79(2) . ?
S17 Au15 2.298(5) 2_756 ?
S17 C61 1.79(2) . ?
S17 Ag16 2.303(5) . ?
S18 C71 1.779(12) . ?
Au2 Au8 2.7344(10) 2_756 ?
Au2 Au4 2.9505(10) 2_756 ?
Au2 Au6 2.9598(10) 2_756 ?
Au2 Ag8 2.7344(10) 2_756 ?
Au6 Au4 2.7215(9) 2_756 ?
Au6 Au5 2.7473(10) 2_756 ?
Au6 Au2 2.9598(10) 2_756 ?
Au6 Ag5 2.7473(10) 2_756 ?
C11 C12 1.50(3) . ?
C11 C16 1.32(3) . ?
C51 C56 1.36(3) . ?
C51 C52 1.35(3) . ?
C6 C1 1.37(3) . ?
C6 C5 1.40(2) . ?
C4 C5 1.36(2) . ?
C4 C3 1.41(2) . ?
C4 C7 1.52(3) . ?
C1 C2 1.37(2) . ?
C12 C13 1.38(3) . ?
C41 C46 1.40(2) . ?
C41 C42 1.33(3) . ?
C71 C76 1.3900 . ?
C71 C72 1.3900 . ?
C76 C75 1.3900 . ?
C75 C74 1.3900 . ?
C74 C73 1.3900 . ?
C74 C77 1.58(3) . ?
C73 C72 1.3900 . ?
C2 C3 1.41(3) . ?
C43 C42 1.41(3) . ?
C43 C44 1.33(3) . ?
C56 C55 1.40(3) . ?
C46 C45 1.35(3) . ?
C62 C61 1.38(3) . ?
C62 C63 1.39(3) . ?
C31 C32 1.39(3) . ?
C31 C36 1.36(3) . ?
C44 C45 1.43(3) . ?
C44 C47 1.55(3) . ?
C21 C22 1.40(3) . ?
C21 C26 1.37(3) . ?
C13 C14 1.36(3) . ?
C61 C66 1.38(3) . ?
C16 C15 1.42(3) . ?
C22 C23 1.41(3) . ?
C55 C54 1.35(3) . ?
C26 C25 1.39(3) . ?
C52 C53 1.37(3) . ?
C32 C33 1.39(3) . ?
C54 C53 1.44(3) . ?
C54 C57 1.54(3) . ?
C64 C63 1.37(3) . ?
C64 C65 1.38(3) . ?
C64 C67 1.53(4) . ?
C14 C15 1.36(3) . ?
C14 C17 1.52(3) . ?
C23 C24 1.38(3) . ?
C24 C25 1.37(3) . ?
C24 C27 1.55(3) . ?
C81 C86 1.34(3) . ?
C81 C82 1.41(3) . ?
C33 C34 1.38(3) . ?
C34 C35 1.37(4) . ?
C34 C37 1.55(4) . ?
C86 C85 1.37(3) . ?
C82 C83 1.36(3) . ?
C35 C36 1.44(3) . ?
C66 C65 1.41(3) . ?
C83 C84 1.30(4) . ?
C10 C7 1.54(3) . ?
C7 C9 1.55(3) . ?
C7 C8 1.54(3) . ?
C47 C48 1.52(3) . ?
C47 C50 1.53(3) . ?
C47 C49 1.48(4) . ?
C17 C19 1.53(3) . ?
C17 C20 1.49(4) . ?
C17 C18 1.56(4) . ?
C85 C84 1.40(4) . ?
C57 C60 1.52(4) . ?
C57 C59 1.48(4) . ?
C57 C58 1.53(4) . ?
C84 C87 1.65(4) . ?
C77 C78 1.48(4) . ?
C77 C80 1.55(4) . ?
C77 C79 1.57(4) . ?
C27 C28 1.500(10) . ?
C27 C0AA 1.513(10) . ?
C27 C1AA 1.506(10) . ?
C67 C68 1.54(4) . ?
C67 C69 1.43(4) . ?
C67 C70 1.43(4) . ?
C37 C38 1.47(4) . ?
C37 C40 1.62(5) . ?
C37 C39 1.39(4) . ?
C87 C88 1.503(10) . ?
C87 C2AA 1.504(10) . ?
C87 C3AA 1.501(10) . ?

loop_
_geom_angle_atom_site_label_1
_geom_angle_atom_site_label_2
_geom_angle_atom_site_label_3
_geom_angle
_geom_angle_site_symmetry_1
_geom_angle_site_symmetry_3
_geom_angle_publ_flag
Au3 Au1 Au13 119.599(18) . 2_756 ?
S5Aa AU5a Au1 168.4(5) . . ?
S5b AG5b Au1 164.4(5) . . ?
AU5a Au1 Au3 124.12(2) . . ?
AG5b Au1 Au3 124.12(2) . . ?
AG5b Au1 Au3 124.12(2) 2_756 . ?
AU5a Au1 Au3 124.12(2) 2_756 . ?
Au1 AG5b Au14 74.23(3) . . ?
S5b AG5b Au14 99.0(5) . . ?
S5Aa AU5a Au14 94.3(5) . . ?
Au1 AU5a Au14 74.23(3) . . ?
AU5a Au1 Au13 58.46(2) 2_756 2_756 ?
AG5b Au1 Au13 58.46(2) 2_756 2_756 ?
Au1 AU5a Au13 70.29(2) . . ?
S5b AG5b Au13 94.3(4) . . ?
S5Aa AU5a Au13 104.5(4) . . ?
AG5b Au1 Au13 88.22(3) . 2_756 ?
Au3 Au1 Au2 56.482(19) . . ?
AU5a Au1 Au13 88.22(3) . 2_756 ?
Au3 Au1 Au2 56.483(19) . 2_756 ?
Au4 Au1 Au3 90.79(2) . . ?
Au4 Au1 Au3 90.79(2) 2_756 . ?
Au4 Au1 Au13 120.64(2) 2_756 2_756 ?
Au4 Au1 Au13 58.44(2) . 2_756 ?
Au4 Au1 Au4 178.41(5) 2_756 . ?
Au4 Au1 Au2 119.75(3) . . ?
Au4 Au1 Au2 119.75(3) 2_756 2_756 ?
Au4 Au1 Au2 61.26(2) 2_756 . ?
Au1 AG5b Au13 70.29(2) . . ?
AU5a Au1 Au4 62.26(2) . . ?
AG5b Au1 Au4 62.26(2) 2_756 2_756 ?
Au1 AU5a Au4 59.30(2) . . ?
AG5b Au1 Au4 116.74(3) 2_756 . ?
AG5b Au1 Au4 62.26(2) . . ?
S5b AG5b Au4 136.2(5) . . ?
AU5a Au1 Au4 116.74(3) . 2_756 ?
AU5a Au1 Au4 116.74(3) 2_756 . ?
AU5a Au1 Au4 62.26(2) 2_756 2_756 ?
AG5b Au1 Au4 116.74(3) . 2_756 ?
S5Aa AU5a Au4 125.6(4) . . ?
Au4 Au1 Au2 61.26(2) . 2_756 ?
Au4 Au1 Au6 121.48(2) 2_756 2_756 ?
Au4 Au1 Au6 59.34(2) 2_756 . ?
Au4 Au1 Au6 59.34(2) . 2_756 ?
Au4 Au1 Au6 121.48(2) . . ?
Au2 Au1 Au13 63.118(18) 2_756 2_756 ?
Au2 Au1 Au13 176.05(3) . 2_756 ?
Au2 Au1 Au2 112.97(4) . 2_756 ?
Au6 Au1 Au3 63.90(2) . . ?
Au6 Au1 Au3 63.90(2) 2_756 . ?
Au6 Au1 Au13 117.692(19) 2_756 2_756 ?
Au6 Au1 Au13 88.276(19) . 2_756 ?
Au6 Au1 Au2 60.84(2) 2_756 . ?
Au6 Au1 Au2 90.08(3) 2_756 2_756 ?
Au6 Au1 Au2 90.08(3) . . ?
Au6 Au1 Au2 60.84(2) . 2_756 ?
Au6 Au1 Au6 127.80(4) . 2_756 ?
Au1 Au3 Au10 180.0 . . ?
Au1 Au3 Au6 55.855(19) . 2_756 ?
Au1 AG5b Au4 59.30(2) . . ?
AU5a Au1 Au5 111.75(4) . 2_756 ?
C91a S5Aa Au5 113.1(10) . . ?
AG5b S5b Au15 76.4(6) . . ?
S5b AG5b Au15 52.0(5) . . ?
Au1 AU5a Au15 141.27(3) . . ?
S5Aa AU5a Au15 49.6(5) . . ?
Au1 AG5b Au15 141.27(3) . . ?
C91a S5Aa Au15 103.4(12) . . ?
C101b S5b Au15 107.0(14) . . ?
C102b C101b S5 117.3(19) . . ?
C106b C101b S5 122.6(19) . . ?
AU5a Au1 Au2 123.51(2) 2_756 . ?
AU5a Au1 Au2 123.51(2) . 2_756 ?
AG5b Au1 Au2 123.51(2) . 2_756 ?
AG5b Au1 Au2 93.87(2) 2_756 2_756 ?
AG5b Au1 Au2 123.51(2) 2_756 . ?
AU5a Au1 Au2 93.87(2) 2_756 2_756 ?
AG5b Au1 Au2 93.87(2) . . ?
AU5a Au1 Au2 93.87(2) . . ?
AU5a Au1 Au6 60.24(2) 2_756 . ?
Au1 AG5b Au6 61.46(3) . 2_756 ?
AU5a Au1 Au6 60.24(2) . 2_756 ?
AG5b Au1 Au6 171.87(4) . . ?
AU5a Au1 Au6 171.87(4) . . ?
AU5a Au1 Au6 171.87(4) 2_756 2_756 ?
S5b AG5b Au6 124.2(5) . 2_756 ?
AG5b Au1 Au6 60.24(2) . 2_756 ?
AG5b Au1 Au6 171.87(4) 2_756 2_756 ?
S5Aa AU5a Au6 130.0(5) . 2_756 ?
AG5b Au1 Au6 60.24(2) 2_756 . ?
Au1 AU5a Au6 61.46(3) . 2_756 ?
C95a C96a C91 120.0 . . ?
C93a C92a C91 120.0 . . ?
C93a C94a C95 120.0 . . ?
C96a C95a C94 120.0 . . ?
C4AAa C97a C94 108(3) . . ?
C109a C97a C94 106(2) . . ?
C94a C93a C92 120.0 . . ?
C96a C91a C92 120.0 . . ?
C103b C102b C101 120.0 . . ?
C104b C105b C106 120.0 . . ?
C101b C106b C105 120.0 . . ?
C108b C107b C104 115(4) . . ?
C105b C104b C103 120.0 . . ?
C104b C103b C102 120.0 . . ?
C106b C101b C102 120.0 . . ?
C93a C94a C97 126(2) . . ?
C95a C94a C97 114(2) . . ?
C103b C104b C107 112(2) . . ?
C105b C104b C107 128(2) . . ?
C109a C97a C5AA 111.8(10) . . ?
C94a C97a C5AA 107(3) . . ?
C4AAa C97a C5AA 111.0(14) . . ?
C109a C97a C4AA 112.3(10) . . ?
C108b C107b C7AA 101(4) . . ?
C104b C107b C7AA 112(3) . . ?
C104b C107b C6AA 114(4) . . ?
C108b C107b C6AA 100(4) . . ?
C7AAb C107b C6AA 113(4) . . ?
C101b S5b Ag5 110.1(14) . . ?
AG5b Au1 Ag5 111.75(4) . 2_756 ?
C96a C91a S5A 118.7(15) . . ?
C92a C91a S5A 121.2(15) . . ?
Au1 Au3 Au6 55.855(19) . . ?
AG5b Au14 Au13 82.96(3) 2_756 . ?
AG5b Au14 Au13 82.96(3) . 2_756 ?
Au7 Au3 Au1 93.03(2) . . ?
AU5a Au14 Au13 82.96(3) 2_756 . ?
AG5b Au14 Au13 55.61(2) 2_756 2_756 ?
AU5a Au14 Au13 55.61(2) 2_756 2_756 ?
AG5b Au14 Au13 55.61(2) . . ?
AU5a Au14 Au13 55.61(2) . . ?
Au7 Au3 Au1 93.03(2) 2_756 . ?
Au7 Au3 Au10 86.97(2) 2_756 . ?
Au7 Au3 Au10 86.97(2) . . ?
Au7 Au3 Au7 173.93(5) 2_756 . ?
Au7 Au3 Au2 124.48(2) . 2_756 ?
Au7 Au3 Au2 58.67(2) . . ?
Au7 Au3 Au2 124.49(2) 2_756 . ?
Au7 Au3 Au2 58.67(2) 2_756 2_756 ?
Au7 Au3 Au6 119.27(2) 2_756 . ?
Au7 Au3 Au6 64.56(2) 2_756 2_756 ?
Au7 Au3 Au6 119.27(2) . 2_756 ?
Au7 Au3 Au6 64.56(2) . . ?
Au8 Au3 Au1 123.35(2) 2_756 . ?
Au8 Au3 Au1 123.35(2) . . ?
Au8 Au3 Au10 56.65(2) . . ?
Au8 Au3 Au10 56.65(2) 2_756 . ?
Au8 Au3 Au7 61.65(2) . 2_756 ?
Au8 Au3 Au7 61.65(2) 2_756 . ?
Au8 Au3 Au7 114.63(3) . . ?
AU5a Au14 Au13 82.96(3) . 2_756 ?
AU5a Au14 Au5 99.79(4) . 2_756 ?
AG5b Au14 Ag5 99.79(4) . 2_756 ?
AG5b Au13 Au1 51.250(19) . . ?
AU5a Au13 Au1 51.250(19) . . ?
AU5a Au13 Au14 54.82(2) . . ?
AG5b Au13 Au14 54.82(2) . . ?
AU5a Au13 Au4 102.83(3) . 2_756 ?
AG5b Au13 Au4 102.83(3) . 2_756 ?
AU5a Au13 Au2 84.36(2) . . ?
AG5b Au13 Au2 84.36(2) . . ?
AG5b Au4 Au7 122.84(3) . 2_756 ?
AU5a Au4 Au7 122.84(3) . 2_756 ?
AG5b Au4 Au13 92.59(3) . 2_756 ?
AU5a Au4 Au13 92.59(3) . 2_756 ?
AG5b Au4 Au2 123.34(3) . 2_756 ?
AU5a Au4 Au2 123.34(3) . 2_756 ?
S5Aa Au15 Au5 54.3(5) . . ?
S5Aa Au15 S17 170.2(4) . 2_756 ?
S5b Au15 Ag5 51.6(5) . . ?
AG16a S3 Au7 99.42(17) . . ?
AU16b S3 Au7 99.42(17) . . ?
AU12a S11 Au4 101.36(18) . 2_756 ?
AG12b S11 Au4 101.36(18) . 2_756 ?
AG5b Au6 Au1 58.30(3) 2_756 . ?
AU5a Au6 Au1 58.30(3) 2_756 . ?
AG5b Au6 Au3 118.53(3) 2_756 . ?
AU5a Au6 Au3 118.53(3) 2_756 . ?
AG5b Au6 Au7 125.33(3) 2_756 . ?
AU5a Au6 Au7 125.33(3) 2_756 . ?
AU5a Au6 Au11 174.42(3) 2_756 . ?
AG5b Au6 Au11 174.42(3) 2_756 . ?
AU5a Au6 Au2 94.71(3) 2_756 2_756 ?
AG5b Au6 Au2 94.71(3) 2_756 2_756 ?
Au14 AU5a Au13 69.57(2) . . ?
Au14 AG5b Au13 69.57(2) . . ?
Au8 Au3 Au7 114.63(3) 2_756 2_756 ?
Au8 Au3 Au8 113.30(4) 2_756 . ?
Au8 Au3 Au2 59.43(2) . 2_756 ?
Au8 Au3 Au2 59.43(2) 2_756 . ?
Au8 Au3 Au2 171.42(3) 2_756 2_756 ?
Au8 Au3 Au2 171.42(3) . . ?
Au8 Au3 Au6 126.09(2) 2_756 . ?
Au8 Au3 Au6 91.61(2) 2_756 2_756 ?
Au8 Au3 Au6 91.61(2) . . ?
Au8 Au3 Au6 126.09(2) . 2_756 ?
Au2 Au3 Au1 64.10(2) 2_756 . ?
Au2 Au3 Au1 64.10(2) . . ?
Au2 Au3 Au10 115.90(2) 2_756 . ?
Au2 Au3 Au10 115.90(2) . . ?
Au2 Au3 Au2 128.21(4) . 2_756 ?
Au2 Au3 Au6 89.87(3) . . ?
Au2 Au3 Au6 60.79(2) . 2_756 ?
Au2 Au3 Au6 60.79(2) 2_756 . ?
Au2 Au3 Au6 89.87(3) 2_756 2_756 ?
Au6 Au3 Au10 124.145(19) 2_756 . ?
Au6 Au3 Au10 124.145(19) . . ?
Au6 Au3 Au6 111.71(4) . 2_756 ?
Ag8 Au3 Au1 123.35(2) 2_756 . ?
Ag8 Au3 Au10 56.65(2) 2_756 . ?
Ag8 Au3 Au7 114.63(3) 2_756 2_756 ?
Ag8 Au3 Au7 61.65(2) 2_756 . ?
Ag8 Au3 Au8 113.3 2_756 . ?
Ag8 Au3 Au8 0.0 2_756 2_756 ?
Ag8 Au3 Au2 171.42(3) 2_756 2_756 ?
Ag8 Au3 Au2 59.43(2) 2_756 . ?
Ag8 Au3 Au6 91.61(2) 2_756 2_756 ?
Ag8 Au3 Au6 126.09(2) 2_756 . ?
Au8 Au10 Au3 51.50(2) 2_756 . ?
Au8 Au10 Au3 51.50(2) . . ?
Au8 Au10 Au8 103.00(4) 2_756 . ?
S2 Au10 Au3 92.70(11) 2_756 . ?
S2 Au10 Au3 92.70(11) . . ?
S2 Au10 Au8 89.66(12) 2_756 2_756 ?
S2 Au10 Au8 93.71(12) 2_756 . ?
S2 Au10 Au8 93.71(12) . 2_756 ?
S2 Au10 Au8 89.65(12) . . ?
S2 Au10 S2 174.6(2) 2_756 . ?
S2 Au10 Ag8 93.71(12) . 2_756 ?
S2 Au10 Ag8 89.66(12) 2_756 2_756 ?
Ag8 Au10 Au3 51.50(2) 2_756 . ?
Ag8 Au10 Au8 0.0 2_756 2_756 ?
Ag8 Au10 Au8 103.0 2_756 . ?
Au3 Au7 Au8 58.32(2) . 2_756 ?
Au3 Au7 Au4 86.69(3) . 2_756 ?
Au3 Au7 Au11 71.92(2) . . ?
Au3 Au7 Au12 133.58(3) . . ?
Au3 Au7 Au6 62.15(2) . . ?
Au3 Au7 Ag8 58.32(2) . 2_756 ?
Au3 Au7 Ag12 133.58(3) . . ?
Au8 Au7 Au4 119.38(3) 2_756 2_756 ?
Au8 Au7 Au11 100.82(3) 2_756 . ?
Au8 Au7 Au12 100.88(3) 2_756 . ?
Au8 Au7 Au6 120.37(3) 2_756 . ?
Au8 Au7 Ag12 100.88(3) 2_756 . ?
Au4 AU5a Au14 98.08(3) . . ?
Au4 Au7 Au12 67.43(2) 2_756 . ?
Au4 AG5b Au14 98.08(3) . . ?
Au4 AG5b Au13 129.49(3) . . ?
Au4 Au7 Ag12 67.43(2) 2_756 . ?
Au11 Au7 Au4 113.91(3) . 2_756 ?
Au11 Au7 Au12 153.30(3) . . ?
Au11 Au7 Au6 62.63(2) . . ?
Au4 AU5a Au13 129.49(3) . . ?
Au4 AG5b Au15 89.21(3) . . ?
Au4 AU5a Au15 89.21(3) . . ?
Au11 Au7 Ag12 153.30(3) . . ?
Au15 AU5a Au14 137.05(3) . . ?
Au15 AG5b Au14 137.05(3) . . ?
Au15 AG5b Au13 133.82(3) . . ?
Au15 AU5a Au13 133.82(3) . . ?
Au15 S5Aa Au5 76.1(6) . . ?
S3 AG16a S17 173.48(17) . . ?
S3 AU16b S17 173.48(17) . . ?
S3 Au7 Au3 158.96(11) . . ?
S3 Au7 Au8 134.81(12) . 2_756 ?
S3 Au7 Au4 95.80(11) . 2_756 ?
S3 Au7 Au11 88.10(11) . . ?
S3 Au7 Au12 65.51(11) . . ?
S3 Au7 Au2 136.35(11) . . ?
S3 Au7 Au6 103.19(12) . . ?
S3 Au7 Ag8 134.81(12) . 2_756 ?
S3 Au7 Ag12 65.51(11) . . ?
Au2 Au7 Au3 62.31(2) . . ?
Au2 Au7 Au8 59.58(3) . 2_756 ?
Au2 Au7 Au4 60.47(2) . 2_756 ?
Au2 Au7 Au11 133.94(3) . . ?
Au2 Au7 Au12 71.37(2) . . ?
Au2 Au7 Au6 90.42(3) . . ?
Au2 Au7 Ag8 59.58(3) . 2_756 ?
S11 AG12b Au7 83.69(11) . . ?
Au2 Au7 Ag12 71.37(2) . . ?
Au6 Au7 Au4 52.26(2) . 2_756 ?
Au6 Au7 Au12 117.52(3) . . ?
S11 AU12a Au7 83.69(11) . . ?
S11 AU12a S12 171.73(17) . . ?
S11 AG12b S12 171.73(17) . . ?
S12 AG12b Au7 101.91(12) . . ?
Au6 Au7 Ag12 117.52(3) . . ?
Ag8 Au7 Au8 0.0 2_756 2_756 ?
Ag8 Au7 Au4 119.38(3) 2_756 2_756 ?
Ag8 Au7 Au11 100.82(3) 2_756 . ?
Ag8 Au7 Au12 100.88(3) 2_756 . ?
S12 AU12a Au7 101.91(12) . . ?
Ag8 Au7 Au6 120.37(3) 2_756 . ?
Ag8 Au7 Ag12 100.88(3) 2_756 . ?
Au13 Au14 Au13 115.52(4) 2_756 . ?
S18 Au14 Au13 43.79(12) 2_756 2_756 ?
S18 Au14 Au13 139.20(12) 2_756 . ?
S18 Au14 Au13 139.19(12) . 2_756 ?
S18 Au14 Au13 43.79(12) . . ?
S18 Au14 Au5 84.34(12) . 2_756 ?
S18 Au14 Au5 84.35(12) 2_756 . ?
S18 Au14 Au5 98.10(12) . . ?
S18 Au14 Au5 98.10(12) 2_756 2_756 ?
S18 Au14 S18 176.2(2) . 2_756 ?
S18 Au14 Ag5 84.35(12) 2_756 . ?
S18 Au14 Ag5 84.34(12) . 2_756 ?
S18 Au14 Ag5 98.10(12) 2_756 2_756 ?
S18 Au14 Ag5 98.10(12) . . ?
Au3 Au8 Au10 71.85(3) . . ?
Au3 Au8 Au7 60.03(2) . 2_756 ?
Au3 Au8 Au11 74.10(2) . . ?
Au3 Au8 Au9 143.33(3) . . ?
Au3 Au8 Au2 62.79(3) . 2_756 ?
Au10 Au8 Au11 75.71(2) . . ?
Au10 Au8 Au9 132.77(3) . . ?
Au7 Au8 Au10 94.44(3) 2_756 . ?
Au7 Au8 Au11 133.73(3) 2_756 . ?
Au7 Au8 Au9 88.02(3) 2_756 . ?
Au9 Au8 Au11 131.77(3) . . ?
S16 Au8 Au3 165.66(13) . . ?
S16 Au8 Au10 100.36(13) . . ?
S16 Au8 Au7 133.75(12) . 2_756 ?
S16 Au8 Au11 92.47(12) . . ?
S16 Au8 Au9 50.48(12) . . ?
S16 Au8 Au2 124.99(13) . 2_756 ?
Au2 Au8 Au10 134.37(3) 2_756 . ?
Au2 Au8 Au7 59.23(2) 2_756 2_756 ?
Au2 Au8 Au11 95.75(3) 2_756 . ?
Au2 Au8 Au9 86.31(3) 2_756 . ?
Au1 Au13 Au14 61.84(2) . . ?
Au1 Au13 Au2 55.44(2) . . ?
Au4 Au13 Au1 51.704(18) 2_756 . ?
Au4 Au13 Au14 86.33(2) 2_756 . ?
Au4 Au13 Au2 56.00(2) 2_756 . ?
S1 Au13 Au1 90.97(10) . . ?
S1 Au13 Au14 139.73(11) . . ?
S1 Au13 Au4 99.83(11) . 2_756 ?
S1 Au13 Au5 85.19(11) . . ?
S1 Au13 S18 173.29(16) . . ?
S1 Au13 Au2 45.60(10) . . ?
S1 Au13 Ag5 85.19(11) . . ?
S18 Au13 Au1 95.45(12) . . ?
S18 Au13 Au14 43.79(11) . . ?
S18 Au13 Au4 85.72(12) . 2_756 ?
S18 Au13 Au5 97.32(12) . . ?
S18 Au13 Au2 140.69(12) . . ?
S18 Au13 Ag5 97.32(12) . . ?
Au2 Au13 Au14 117.28(3) . . ?
Au1 Au4 Au7 89.45(3) . 2_756 ?
Au1 Au4 Au13 69.85(2) . 2_756 ?
Au1 Au4 Au5 58.44(2) . . ?
Au1 Au4 Au2 64.90(2) . 2_756 ?
Au1 Au4 Au6 61.48(2) . 2_756 ?
Au1 Au4 Ag5 58.44(2) . . ?
Au13 Au4 Au7 121.14(3) 2_756 2_756 ?
Au13 Au4 Au2 68.03(2) 2_756 2_756 ?
S11 Au4 Au1 165.91(12) 2_756 . ?
S11 Au4 Au7 89.37(12) 2_756 2_756 ?
S11 Au4 Au13 98.92(11) 2_756 2_756 ?
S11 Au4 Au5 132.62(12) 2_756 . ?
S11 Au4 Au2 103.48(12) 2_756 2_756 ?
S11 Au4 Au6 129.68(12) 2_756 2_756 ?
S11 Au4 Ag5 132.62(12) 2_756 . ?
Au2 Au4 Au7 53.46(2) 2_756 2_756 ?
Au6 Au4 Au7 63.52(2) 2_756 2_756 ?
Au6 Au4 Au13 131.22(3) 2_756 2_756 ?
Au6 Au4 Au5 59.70(2) 2_756 . ?
Au6 Au4 Au2 93.31(3) 2_756 2_756 ?
Au6 Au4 Ag5 59.70(2) 2_756 . ?
S12 Au9 Au8 130.24(13) 2_756 . ?
S12 Au9 S16 173.69(18) 2_756 . ?
S16 Au9 Au8 53.28(12) . . ?
S17 Au15 Au5 131.87(13) 2_756 . ?
S17 Au15 S5 173.5(5) 2_756 . ?
S17 Au15 Ag5 131.87(13) 2_756 . ?
Au13 S1 Au2 90.09(15) . . ?
Au6 AG5b Au14 135.66(3) 2_756 . ?
C41 S1 Au13 104.2(6) . . ?
Au6 AU5a Au14 135.66(3) 2_756 . ?
Au6 AG5b Au13 95.47(3) 2_756 . ?
Au6 AU5a Au13 95.47(3) 2_756 . ?
Au6 AU5a Au4 58.79(2) 2_756 . ?
Au6 AG5b Au4 58.79(2) 2_756 . ?
Au6 AG5b Au15 83.73(3) 2_756 . ?
Au6 AU5a Au15 83.73(3) 2_756 . ?
C41 S1 Au2 112.1(6) . . ?
Au10 S2 Au11 102.59(18) . . ?
C11 S2 Au10 102.1(7) . . ?
C11 S2 Au11 110.8(7) . . ?
C1 S3 Au7 111.7(6) . . ?
C1 S3 Au16 107.6(6) . . ?
C1 S3 Ag16 107.6(6) . . ?
Au11 S4 Au6 86.50(15) . . ?
C81 S4 Au11 113.0(7) . . ?
C81 S4 Au6 109.7(7) . . ?
C51 S11 Au4 108.5(7) . 2_756 ?
C51 S11 Au12 110.3(7) . . ?
C51 S11 Ag12 110.3(7) . . ?
Au9 S12 Au12 103.74(19) 2_756 . ?
Au9 S12 Ag12 103.74(19) 2_756 . ?
C21 S12 Au9 102.3(8) . 2_756 ?
C21 S12 Au12 108.5(7) . . ?
C21 S12 Ag12 108.5(7) . . ?
Au9 S16 Au8 76.24(15) . . ?
C31 S16 Au8 108.7(7) . . ?
C31 S16 Au9 100.4(8) . . ?
Au15 S17 Au16 106.4(2) 2_756 . ?
Au15 S17 Ag16 106.4(2) 2_756 . ?
C61 S17 Au16 108.9(7) . . ?
C61 S17 Au15 99.8(8) . 2_756 ?
C61 S17 Ag16 108.9(7) . . ?
Au14 S18 Au13 92.41(17) . . ?
C71 S18 Au14 105.2(6) . . ?
C71 S18 Au13 105.8(6) . . ?
Au1 Au2 Au13 61.44(2) . . ?
Au3 Au2 Au1 59.41(3) . . ?
Au3 Au2 Au13 120.85(3) . . ?
Au3 Au2 Au4 88.02(2) . 2_756 ?
Au3 Au2 Au6 62.82(2) . 2_756 ?
Au7 Au2 Au1 90.41(2) . . ?
Au7 Au2 Au3 59.03(2) . . ?
Au7 Au2 Au8 61.19(3) . 2_756 ?
Au7 Au2 Au13 121.69(3) . . ?
Au7 Au2 Au4 66.06(2) . 2_756 ?
Au7 Au2 Au6 121.65(3) . 2_756 ?
Au7 Au2 Ag8 61.19(3) . 2_756 ?
Au8 Au2 Au1 117.03(3) 2_756 . ?
Au8 Au2 Au3 57.78(3) 2_756 . ?
Au8 Au2 Au13 176.19(3) 2_756 . ?
Au8 Au2 Au4 126.47(3) 2_756 2_756 ?
Au8 Au2 Au6 91.90(3) 2_756 2_756 ?
Au4 Au2 Au1 53.841(18) 2_756 . ?
Au4 Au2 Au13 55.98(2) 2_756 . ?
Au4 Au2 Au6 108.47(3) 2_756 2_756 ?
S1 Au2 Au1 95.13(11) . . ?
S1 Au2 Au3 142.45(11) . . ?
S1 Au2 Au7 155.76(11) . . ?
S1 Au2 Au8 134.11(11) . 2_756 ?
S1 Au2 Au13 44.31(11) . . ?
S1 Au2 Au4 98.58(11) . 2_756 ?
S1 Au2 Au6 80.15(11) . 2_756 ?
S1 Au2 Ag8 134.11(11) . 2_756 ?
Au6 Au2 Au1 55.111(18) 2_756 . ?
Au6 Au2 Au13 84.40(2) 2_756 . ?
Ag8 Au2 Au1 117.03(3) 2_756 . ?
Ag8 Au2 Au3 57.78(3) 2_756 . ?
Ag8 Au2 Au8 0.0 2_756 2_756 ?
Ag8 Au2 Au13 176.19(3) 2_756 . ?
Ag8 Au2 Au4 126.47(3) 2_756 2_756 ?
Ag8 Au2 Au6 91.90(3) 2_756 2_756 ?
Au1 Au6 Au3 60.25(3) . . ?
Au1 Au6 Au7 88.69(2) . . ?
Au1 Au6 Au11 127.03(3) . . ?
Au1 Au6 Au2 64.05(2) . 2_756 ?
Au3 Au6 Au7 53.288(18) . . ?
Au3 Au6 Au11 66.79(2) . . ?
Au7 Au6 Au11 58.68(2) . . ?
Au4 Au6 Au1 59.18(2) 2_756 . ?
Au4 Au6 Au3 88.60(3) 2_756 . ?
Au4 Au6 Au7 64.22(2) 2_756 . ?
Au4 Au6 Au11 121.76(3) 2_756 . ?
Au4 Au6 Au5 61.51(2) 2_756 2_756 ?
Au4 Au6 Au2 122.77(3) 2_756 2_756 ?
Au4 Au6 Ag5 61.51(2) 2_756 2_756 ?
S4 Au6 Au1 166.82(11) . . ?
S4 Au6 Au3 111.37(11) . . ?
S4 Au6 Au7 93.69(11) . . ?
S4 Au6 Au4 133.17(11) . 2_756 ?
S4 Au6 Au11 45.81(11) . . ?
S4 Au6 Au5 128.61(11) . 2_756 ?
S4 Au6 Au2 103.01(11) . 2_756 ?
S4 Au6 Ag5 128.61(11) . 2_756 ?
Au2 Au6 Au3 56.396(19) 2_756 . ?
Au2 Au6 Au7 109.05(3) 2_756 . ?
Au2 Au6 Au11 87.03(3) 2_756 . ?
C12 C11 S2 119.7(14) . . ?
C16 C11 S2 124.0(16) . . ?
C16 C11 C12 115.9(18) . . ?
C56 C51 S11 122.0(15) . . ?
C52 C51 S11 117.9(15) . . ?
C52 C51 C56 120.1(18) . . ?
C1 C6 C5 120.4(17) . . ?
C5 C4 C3 117.2(17) . . ?
C5 C4 C7 123.4(16) . . ?
C3 C4 C7 119.2(16) . . ?
C6 C1 S3 123.3(14) . . ?
C2 C1 S3 117.8(15) . . ?
C2 C1 C6 118.9(17) . . ?
C4 C5 C6 122.4(17) . . ?
C13 C12 C11 120.1(17) . . ?
C46 C41 S1 119.1(14) . . ?
C42 C41 S1 121.8(14) . . ?
C42 C41 C46 119.1(18) . . ?
C76 C71 S18 116.7(9) . . ?
C76 C71 C72 120.0 . . ?
C72 C71 S18 123.2(9) . . ?
C75 C76 C71 120.0 . . ?
C76 C75 C74 120.0 . . ?
C75 C74 C77 120.6(16) . . ?
C73 C74 C75 120.0 . . ?
C73 C74 C77 119.4(16) . . ?
C74 C73 C72 120.0 . . ?
C73 C72 C71 120.0 . . ?
C1 C2 C3 121.0(18) . . ?
C44 C43 C42 121.9(19) . . ?
C51 C56 C55 119.8(19) . . ?
C45 C46 C41 120.7(19) . . ?
C61 C62 C63 121(2) . . ?
C32 C31 S16 123.1(17) . . ?
C36 C31 S16 115.6(18) . . ?
C36 C31 C32 121(2) . . ?
C41 C42 C43 120.5(18) . . ?
C43 C44 C45 117.3(19) . . ?
C43 C44 C47 123(2) . . ?
C45 C44 C47 119.2(18) . . ?
C22 C21 S12 121.0(17) . . ?
C26 C21 S12 122.3(17) . . ?
C26 C21 C22 117(2) . . ?
C14 C13 C12 121(2) . . ?
C62 C61 S17 123.0(17) . . ?
C66 C61 S17 117.4(18) . . ?
C66 C61 C62 120(2) . . ?
C11 C16 C15 122(2) . . ?
C21 C22 C23 120(2) . . ?
C54 C55 C56 122(2) . . ?
C21 C26 C25 124(2) . . ?
C4 C3 C2 120.0(17) . . ?
C51 C52 C53 121(2) . . ?
C46 C45 C44 120.5(19) . . ?
C33 C32 C31 119(2) . . ?
C55 C54 C53 116(2) . . ?
C55 C54 C57 123(2) . . ?
C53 C54 C57 120(2) . . ?
C63 C64 C65 116(2) . . ?
C63 C64 C67 120(2) . . ?
C65 C64 C67 124(2) . . ?
C52 C53 C54 120(2) . . ?
C13 C14 C17 120(2) . . ?
C15 C14 C13 119(2) . . ?
C15 C14 C17 121(2) . . ?
C14 C15 C16 122(2) . . ?
C64 C63 C62 122(2) . . ?
C24 C23 C22 122(2) . . ?
C23 C24 C27 119(2) . . ?
C25 C24 C23 118(2) . . ?
C25 C24 C27 123(2) . . ?
C86 C81 S4 123.8(17) . . ?
C86 C81 C82 120(2) . . ?
C82 C81 S4 116.3(17) . . ?
C34 C33 C32 121(2) . . ?
C33 C34 C37 118(2) . . ?
C35 C34 C33 119(3) . . ?
C35 C34 C37 122(2) . . ?
C81 C86 C85 122(2) . . ?
C83 C82 C81 115(2) . . ?
C24 C25 C26 120(2) . . ?
C34 C35 C36 121(2) . . ?
C31 C36 C35 118(2) . . ?
C61 C66 C65 118(2) . . ?
C64 C65 C66 124(2) . . ?
C84 C83 C82 128(3) . . ?
C4 C7 C10 111.9(15) . . ?
C4 C7 C9 110.8(16) . . ?
C4 C7 C8 108.7(16) . . ?
C10 C7 C9 106.5(16) . . ?
C10 C7 C8 108.8(16) . . ?
C8 C7 C9 109.9(17) . . ?
C48 C47 C44 111.4(19) . . ?
C48 C47 C50 106(2) . . ?
C50 C47 C44 110(2) . . ?
C49 C47 C44 109(2) . . ?
C49 C47 C48 111(2) . . ?
C49 C47 C50 110(2) . . ?
C14 C17 C19 109(2) . . ?
C14 C17 C18 112(2) . . ?
C19 C17 C18 108(2) . . ?
C20 C17 C14 110(2) . . ?
C20 C17 C19 109(2) . . ?
C20 C17 C18 107(2) . . ?
C86 C85 C84 119(3) . . ?
C60 C57 C54 111(2) . . ?
C60 C57 C58 110(2) . . ?
C59 C57 C54 113(2) . . ?
C59 C57 C60 108(2) . . ?
C59 C57 C58 111(3) . . ?
C58 C57 C54 105(2) . . ?
C83 C84 C85 117(3) . . ?
C83 C84 C87 126(3) . . ?
C85 C84 C87 117(2) . . ?
C78 C77 C74 109(2) . . ?
C78 C77 C80 107(2) . . ?
C78 C77 C79 104(3) . . ?
C80 C77 C74 114(2) . . ?
C80 C77 C79 111(3) . . ?
C79 C77 C74 111(2) . . ?
C28 C27 C24 107.3(18) . . ?
C28 C27 C0AA 109.9(13) . . ?
C28 C27 C1AA 112.6(14) . . ?
C0AA C27 C24 107(2) . . ?
C1AA C27 C24 111(2) . . ?
C1AA C27 C0AA 108.9(13) . . ?
C64 C67 C68 108(2) . . ?
C69 C67 C64 114(3) . . ?
C69 C67 C68 106(3) . . ?
C69 C67 C70 112(3) . . ?
C70 C67 C64 110(3) . . ?
C70 C67 C68 107(3) . . ?
C34 C37 C40 106(3) . . ?
C38 C37 C34 112(3) . . ?
C38 C37 C40 102(3) . . ?
C39 C37 C34 114(3) . . ?
C39 C37 C38 119(3) . . ?
C39 C37 C40 102(3) . . ?
C88 C87 C84 103(2) . . ?
C88 C87 C2AA 112.1(14) . . ?
C2AA C87 C84 113(2) . . ?
C3AA C87 C84 106(2) . . ?
C3AA C87 C88 110.9(14) . . ?
C3AA C87 C2AA 111.6(14) . . ?

loop_
_geom_torsion_atom_site_label_1
_geom_torsion_atom_site_label_2
_geom_torsion_atom_site_label_3
_geom_torsion_atom_site_label_4
_geom_torsion
_geom_torsion_site_symmetry_1
_geom_torsion_site_symmetry_2
_geom_torsion_site_symmetry_3
_geom_torsion_site_symmetry_4
_geom_torsion_publ_flag
AG12b S11 C51 C56 12.1(19) . . . . ?
C93a C94a C97a C109a -80(2) . . . . ?
C101b C106b C105b C104b 0.0 . . . . ?
C93a C94a C97a C5AAa 161(2) . . . . ?
C107b C104b C103b C102b -179(3) . . . . ?
AU12a S11 C51 C56 12.1(19) . . . . ?
AG12b S11 C51 C52 -165.4(15) . . . . ?
AU12a S11 C51 C52 -165.4(15) . . . . ?
C96a C91a S5Aa AU5a -141.3(12) . . . . ?
C106b C105b C104b C107b 178(4) . . . . ?
AU16b S3 C1 C6 18.3(17) . . . . ?
AG16a S3 C1 C6 18.3(17) . . . . ?
AG16a S3 C1 C2 -161.2(14) . . . . ?
AU16b S3 C1 C2 -161.2(14) . . . . ?
C106b C101b C102b C103b 0.0 . . . . ?
C105b C104b C107b C7AAb 135(4) . . . . ?
C93a C94a C97a C4AAa 41(2) . . . . ?
C92a C91a S5Aa AU5a 35.8(19) . . . . ?
C105b C104b C107b C108b -110(4) . . . . ?
AU12a S12 C21 C22 -38.6(19) . . . . ?
C105b C104b C107b C6AAb 5(6) . . . . ?
AG5b S5b C101b C102b 128.8(17) . . . . ?
AG12b S12 C21 C22 -38.6(19) . . . . ?
AG12b S12 C21 C26 144.8(17) . . . . ?
S5b C101b C106b C105b 175(3) . . . . ?
C92a C91a C96a C95a 0.0 . . . . ?
C106b C105b C104b C103b 0.0 . . . . ?
S5Aa C91a C96a C95a 177.1(17) . . . . ?
C105b C104b C103b C102b 0.0 . . . . ?
C91a C96a C95a C94a 0.0 . . . . ?
C104b C103b C102b C101b 0.0 . . . . ?
C96a C95a C94a C93a 0.0 . . . . ?
S5b C101b C102b C103b -176(3) . . . . ?
C96a C95a C94a C97a 180.0(3) . . . . ?
C95a C94a C97a C109a 100(2) . . . . ?
C95a C94a C93a C92a 0.0 . . . . ?
C95a C94a C97a C4AAa -139(2) . . . . ?
C97a C94a C93a C92a 180.0(3) . . . . ?
C95a C94a C97a C5AAa -19(2) . . . . ?
C94a C93a C92a C91a 0.0 . . . . ?
C103b C104b C107b C108b 68(4) . . . . ?
C96a C91a C92a C93a 0.0 . . . . ?
C103b C104b C107b C7AAb -47(4) . . . . ?
S5Aa C91a C92a C93a -177.0(17) . . . . ?
C103b C104b C107b C6AAb -177(4) . . . . ?
AG5b S5b C101b C106b -47(2) . . . . ?
C102b C101b C106b C105b 0.0 . . . . ?
C92a C91a S5Aa Au15 -44.6(17) . . . . ?
C96a C91a S5Aa Au15 138.4(12) . . . . ?
AU12a S12 C21 C26 144.8(17) . . . . ?
Au10 S2 C11 C12 -125.2(15) . . . . ?
Au10 S2 C11 C16 62.7(19) . . . . ?
Au7 S3 C1 C6 -89.8(16) . . . . ?
Au7 S3 C1 C2 90.7(15) . . . . ?
Au14 S18 C71 C76 78.8(9) . . . . ?
Au14 S18 C71 C72 -105.1(10) . . . . ?
Au8 S16 C31 C32 -36(2) . . . . ?
Au8 S16 C31 C36 146.2(17) . . . . ?
Au13 S1 C41 C46 -49.6(17) . . . . ?
Au13 S1 C41 C42 132.0(17) . . . . ?
Au13 S18 C71 C76 175.8(8) . . . . ?
Au13 S18 C71 C72 -8.1(12) . . . . ?
Au4 S11 C51 C56 -98.1(17) 2_756 . . . ?
Au4 S11 C51 C52 84.4(17) 2_756 . . . ?
Au11 S2 C11 C12 -16.5(17) . . . . ?
Au11 S2 C11 C16 171.3(17) . . . . ?
AG16a S17 C61 C62 6(2) . . . . ?
AU16b S17 C61 C62 6(2) . . . . ?
Au11 S4 C81 C86 -4(2) . . . . ?
Au11 S4 C81 C82 169.7(15) . . . . ?
Au9 S12 C21 C22 -147.8(16) 2_756 . . . ?
Au9 S12 C21 C26 35.6(19) 2_756 . . . ?
Au9 S16 C31 C32 43(2) . . . . ?
Au9 S16 C31 C36 -135.0(18) . . . . ?
Au15 S5b C101b C106b 35(2) . . . . ?
Au15 S5b C101b C102b -149.8(17) . . . . ?
Au15 S17 C61 C62 -105(2) 2_756 . . . ?
Au15 S17 C61 C66 73(2) 2_756 . . . ?
S1 C41 C46 C45 -177.9(17) . . . . ?
S1 C41 C42 C43 178.5(16) . . . . ?
S2 C11 C12 C13 -172.5(16) . . . . ?
S2 C11 C16 C15 174.5(17) . . . . ?
S3 C1 C2 C3 176.8(15) . . . . ?
AG16a S17 C61 C66 -176.1(18) . . . . ?
AU16b S17 C61 C66 -176.1(18) . . . . ?
S4 C81 C86 C85 175.4(19) . . . . ?
S4 C81 C82 C83 -175(2) . . . . ?
S11 C51 C56 C55 -175.3(16) . . . . ?
S11 C51 C52 C53 175.2(17) . . . . ?
S12 C21 C22 C23 -172.2(16) . . . . ?
S12 C21 C26 C25 172.2(18) . . . . ?
S16 C31 C32 C33 -176.6(18) . . . . ?
S16 C31 C36 C35 175.7(19) . . . . ?
S17 C61 C66 C65 -175.4(19) . . . . ?
S18 C71 C76 C75 176.2(13) . . . . ?
S18 C71 C72 C73 -176.0(14) . . . . ?
Au2 S1 C41 C46 -145.6(15) . . . . ?
Au2 S1 C41 C42 36(2) . . . . ?
Au6 S4 C81 C86 90.5(19) . . . . ?
Au6 S4 C81 C82 -95.7(17) . . . . ?
C11 C12 C13 C14 -1(3) . . . . ?
C11 C16 C15 C14 -4(4) . . . . ?
C51 C56 C55 C54 -2(3) . . . . ?
C51 C52 C53 C54 2(3) . . . . ?
C6 C1 C2 C3 -3(3) . . . . ?
C1 C6 C5 C4 -3(3) . . . . ?
C1 C2 C3 C4 2(3) . . . . ?
C5 C6 C1 S3 -176.7(14) . . . . ?
C5 C6 C1 C2 3(3) . . . . ?
C5 C4 C3 C2 -2(3) . . . . ?
C5 C4 C7 C10 20(3) . . . . ?
C5 C4 C7 C9 138.3(19) . . . . ?
C5 C4 C7 C8 -101(2) . . . . ?
C12 C11 C16 C15 2(3) . . . . ?
C12 C13 C14 C15 -1(3) . . . . ?
C12 C13 C14 C17 179(2) . . . . ?
C41 C46 C45 C44 0(3) . . . . ?
C71 C76 C75 C74 0.0 . . . . ?
C76 C71 C72 C73 0.0 . . . . ?
C76 C75 C74 C73 0.0 . . . . ?
C76 C75 C74 C77 -179(2) . . . . ?
C75 C74 C73 C72 0.0 . . . . ?
C75 C74 C77 C78 63(3) . . . . ?
C75 C74 C77 C80 -177.0(19) . . . . ?
C75 C74 C77 C79 -51(3) . . . . ?
C74 C73 C72 C71 0.0 . . . . ?
C73 C74 C77 C78 -116(2) . . . . ?
C73 C74 C77 C80 4(3) . . . . ?
C73 C74 C77 C79 130(2) . . . . ?
C72 C71 C76 C75 0.0 . . . . ?
C43 C44 C45 C46 0(3) . . . . ?
C43 C44 C47 C48 9(3) . . . . ?
C43 C44 C47 C50 127(2) . . . . ?
C43 C44 C47 C49 -113(3) . . . . ?
C56 C51 C52 C53 -2(3) . . . . ?
C56 C55 C54 C53 1(3) . . . . ?
C56 C55 C54 C57 178(2) . . . . ?
C46 C41 C42 C43 0(3) . . . . ?
C62 C61 C66 C65 3(4) . . . . ?
C31 C32 C33 C34 0(4) . . . . ?
C42 C41 C46 C45 1(3) . . . . ?
C42 C43 C44 C45 1(3) . . . . ?
C42 C43 C44 C47 180(2) . . . . ?
C44 C43 C42 C41 -1(3) . . . . ?
C21 C22 C23 C24 -1(3) . . . . ?
C21 C26 C25 C24 1(4) . . . . ?
C13 C14 C15 C16 3(3) . . . . ?
C13 C14 C17 C19 -54(3) . . . . ?
C13 C14 C17 C20 67(3) . . . . ?
C13 C14 C17 C18 -174(2) . . . . ?
C61 C62 C63 C64 -1(4) . . . . ?
C61 C66 C65 C64 -2(4) . . . . ?
C16 C11 C12 C13 0(3) . . . . ?
C22 C21 C26 C25 -5(3) . . . . ?
C22 C23 C24 C25 -2(4) . . . . ?
C22 C23 C24 C27 175(2) . . . . ?
C55 C54 C53 C52 -2(3) . . . . ?
C55 C54 C57 C60 25(3) . . . . ?
C55 C54 C57 C59 146(3) . . . . ?
C55 C54 C57 C58 -93(3) . . . . ?
C26 C21 C22 C23 5(3) . . . . ?
C3 C4 C5 C6 2(3) . . . . ?
C3 C4 C7 C10 -165.9(17) . . . . ?
C3 C4 C7 C9 -47(2) . . . . ?
C3 C4 C7 C8 74(2) . . . . ?
C52 C51 C56 C55 2(3) . . . . ?
C45 C44 C47 C48 -172(2) . . . . ?
C45 C44 C47 C50 -55(3) . . . . ?
C45 C44 C47 C49 66(3) . . . . ?
C32 C31 C36 C35 -2(4) . . . . ?
C32 C33 C34 C35 0(4) . . . . ?
C32 C33 C34 C37 180(2) . . . . ?
C53 C54 C57 C60 -158(2) . . . . ?
C53 C54 C57 C59 -38(3) . . . . ?
C53 C54 C57 C58 83(3) . . . . ?
C15 C14 C17 C19 125(3) . . . . ?
C15 C14 C17 C20 -114(3) . . . . ?
C15 C14 C17 C18 5(3) . . . . ?
C63 C62 C61 S17 176.3(18) . . . . ?
C63 C62 C61 C66 -2(4) . . . . ?
C63 C64 C65 C66 0(4) . . . . ?
C63 C64 C67 C68 -57(3) . . . . ?
C63 C64 C67 C69 -174(3) . . . . ?
C63 C64 C67 C70 59(4) . . . . ?
C23 C24 C25 C26 2(4) . . . . ?
C23 C24 C27 C28 91(2) . . . . ?
C23 C24 C27 C0AA -27(3) . . . . ?
C23 C24 C27 C1AA -146(2) . . . . ?
C81 C86 C85 C84 -2(4) . . . . ?
C81 C82 C83 C84 0(5) . . . . ?
C33 C34 C35 C36 -1(4) . . . . ?
C33 C34 C37 C38 -165(3) . . . . ?
C33 C34 C37 C40 -55(3) . . . . ?
C33 C34 C37 C39 56(4) . . . . ?
C34 C35 C36 C31 2(4) . . . . ?
C86 C81 C82 C83 -1(3) . . . . ?
C86 C85 C84 C83 2(4) . . . . ?
C86 C85 C84 C87 -179(2) . . . . ?
C82 C81 C86 C85 2(4) . . . . ?
C82 C83 C84 C85 -1(5) . . . . ?
C82 C83 C84 C87 180(3) . . . . ?
C25 C24 C27 C28 -93(3) . . . . ?
C25 C24 C27 C0AA 150(2) . . . . ?
C25 C24 C27 C1AA 31(3) . . . . ?
C35 C34 C37 C38 15(4) . . . . ?
C35 C34 C37 C40 125(3) . . . . ?
C35 C34 C37 C39 -124(3) . . . . ?
C36 C31 C32 C33 1(4) . . . . ?
C65 C64 C63 C62 2(4) . . . . ?
C65 C64 C67 C68 122(3) . . . . ?
C65 C64 C67 C69 5(4) . . . . ?
C65 C64 C67 C70 -122(3) . . . . ?
C83 C84 C87 C88 61(3) . . . . ?
C83 C84 C87 C2AA -178(3) . . . . ?
C83 C84 C87 C3AA -56(3) . . . . ?
C7 C4 C5 C6 176.8(17) . . . . ?
C7 C4 C3 C2 -177.0(17) . . . . ?
C47 C44 C45 C46 -179(2) . . . . ?
C17 C14 C15 C16 -176(2) . . . . ?
C85 C84 C87 C88 -118(3) . . . . ?
C85 C84 C87 C2AA 3(3) . . . . ?
C85 C84 C87 C3AA 125(3) . . . . ?
C57 C54 C53 C52 -178(2) . . . . ?
C77 C74 C73 C72 179(2) . . . . ?
C27 C24 C25 C26 -174(2) . . . . ?
C67 C64 C63 C62 -179(2) . . . . ?
C67 C64 C65 C66 -180(3) . . . . ?
C37 C34 C35 C36 179(3) . . . . ?

_shelx_res_file                  
;
TITL ixing in C2/c
 ixing.res created by SHELXL-2016/4 at 19:14:37 on 26-Mar-2018
CELL 0.71073 40.4373 24.4078 32.5064 90 119.448 90
ZERR 4 0.0018 0.0011 0.0025 0 0.002 0
LATT 7
SYMM -X,+Y,0.5-Z
SFAC C H Ag Au S
UNIT 800 1040 3.8 108.2 80
DFIX 1.5 0.01 C87 C3AA C87 C2AA C88 C87
DFIX 2.5 C88 C2AA
DFIX 2.5 C88 C3AA
DFIX 2.5 C2AA C3AA
DFIX 2.4 0.01 C103 C107
DFIX 1.5 0.01 C7AA C107 C6AA C107 C108 C107
DFIX 1.5 0.01 C97 C94
DFIX 1.5 0.01 C97 C4AA C97 C109 C97 C5AA
DFIX 2.5 0.01 C4AA C109 C5AA C109
DFIX 2.5 C4AA C5AA
DFIX 1.5 0.01 C27 C0AA C27 C1AA C28 C27
DFIX 2.5 C0AA C28
DFIX 2.5 C0AA C1AA
DFIX 2.5 C28 C1AA
FLAT 0.01 C91 C92 C93 C94 C95 C96 C97
SIMU S3
SIMU 0.01 0.02 2 $c
SIMU 0.01 0.005 2 C71 C72 C73 C74 C75 C76
RIGU 0.01 0.01 $c
ISOR 0.01 0.02 $c
EADP Au5 Ag5
EADP Au8 Ag8
EADP Au12 Ag12
EADP Au16 Ag16
EXYZ Au5 Ag5
EXYZ Au8 Ag8
EXYZ Au12 Ag12
EXYZ Au16 Ag16

L.S. 20
PLAN  50
TEMP 23
CONN 1 Au11
LIST 6
MORE -1
CONF
ABIN
fmap 2
acta
OMIT -1 1 1
OMIT 2 0 0
OMIT -6 0 4
OMIT -6 2 6
OMIT -8 2 3
OMIT -2 0 4
OMIT 4 0 0
OMIT -6 0 2
OMIT -2 2 5
OMIT -1 1 5
OMIT 3 1 0
REM <olex2.extras>
REM <HklSrc "%.\\ixing.hkl">
REM </olex2.extras>

WGHT    0.070500 2654.832031
FVAR       0.00566   0.84375   0.85719   0.93152   0.89428
AU1   4    1.000000    0.243312    0.750000    10.50000    0.02419    0.02602 =
         0.01744    0.00000    0.00787    0.00000
AU3   4    1.000000    0.123830    0.750000    10.50000    0.01897    0.02569 =
         0.02045    0.00000    0.00576    0.00000
AU10  4    1.000000   -0.009824    0.750000    10.50000    0.03330    0.02965 =
         0.02469    0.00000    0.01491    0.00000
AU7   4    0.949861    0.117904    0.655236    11.00000    0.03100    0.02872 =
         0.01970   -0.00183    0.01085   -0.00106
AU14  4    1.000000    0.382110    0.750000    10.50000    0.02896    0.02950 =
         0.02728    0.00000    0.01204    0.00000
AU8   4    1.063117    0.063314    0.779025    31.00000    0.02787    0.02796 =
         0.02334   -0.00119    0.00911    0.00318
AU13  4    0.919821    0.309080    0.704769    11.00000    0.02676    0.03008 =
         0.02521   -0.00122    0.00613    0.00318
AU4   4    1.048510    0.244857    0.844658    11.00000    0.02293    0.02898 =
         0.02113   -0.00059    0.00480   -0.00174
AU11  4    1.024917    0.064378    0.673641    11.00000    0.03125    0.03038 =
         0.02186    0.00013    0.00954    0.00232
PART 1
AU5   4    0.980993    0.305197    0.803779    21.00000    0.02943    0.02677 =
         0.02281   -0.00026    0.00970    0.00085
PART 0
AU9   4    1.142754    0.055729    0.850953    11.00000    0.03353    0.04185 =
         0.03042    0.00198    0.01088    0.00311
PART 2
AU16  4    0.961533    0.177230    0.563382    51.00000    0.03956    0.03398 =
         0.02846    0.00265    0.01342    0.00522
PART 0
AU15  4    0.982307    0.304054    0.893975    11.00000    0.05069    0.03607 =
         0.03094    0.00317    0.01974    0.00402
PART 1
AU12  4    0.863708    0.172925    0.585059    41.00000    0.03301    0.03934 =
         0.03056   -0.00190    0.01027    0.00104
PART 0
S1    5    0.892666    0.239522    0.726082    11.00000    0.02612    0.03062 =
         0.02127   -0.00065    0.00641    0.00600
S2    5    0.993917   -0.014245    0.676256    11.00000    0.03913    0.02878 =
         0.02612   -0.00123    0.01315    0.00038
S3    5    0.927775    0.107888    0.573702    11.00000    0.03267    0.03419 =
         0.01905    0.00028    0.00900    0.00493
S4    5    1.046407    0.139614    0.651064    11.00000    0.02757    0.03483 =
         0.02627    0.00385    0.00965    0.00251
PART 2
S5    5    0.950724    0.365725    0.830546    10.50000    0.05035    0.04407 =
         0.02909    0.00220    0.01886    0.01065
PART 0
S11   5    0.898333    0.244683    0.579472    11.00000    0.02582    0.03556 =
         0.02121   -0.00441    0.00114    0.00443
S12   5    0.823774    0.102017    0.578953    11.00000    0.03484    0.03975 =
         0.03079   -0.00312    0.01103    0.00115
S16   5    1.111004    0.000363    0.785242    11.00000    0.03984    0.04126 =
         0.03232   -0.00039    0.01422    0.01021
S17   5    0.993503    0.242101    0.544907    11.00000    0.04148    0.03346 =
         0.03078   -0.00052    0.01409    0.00240
S18   5    0.941208    0.385230    0.682306    11.00000    0.03334    0.03158 =
         0.02739   -0.00231    0.00768    0.00233
AU2   4    0.927951    0.174367    0.710135    11.00000    0.02480    0.03022 =
         0.02694    0.00066    0.01028    0.00237
AU6   4    1.019498    0.193201    0.688084    11.00000    0.02688    0.03098 =
         0.02761   -0.00202    0.01112    0.00151
C11   1    1.020428   -0.072437    0.680509    11.00000    0.03970    0.02615 =
         0.03956   -0.00191    0.01577   -0.00282
C51   1    0.873155    0.308045    0.570937    11.00000    0.03419    0.03334 =
         0.03782   -0.00296    0.01524    0.00723
C6    1    0.976485    0.038810    0.559837    11.00000    0.03677    0.03017 =
         0.02619    0.00171    0.00905   -0.00245
AFIX  43
H6    2    0.992993    0.068413    0.567771    11.00000   -1.20000
AFIX   0
C4    1    0.963490   -0.056445    0.536908    11.00000    0.03848    0.03428 =
         0.02342    0.00004    0.01765   -0.00187
C1    1    0.943106    0.044412    0.560704    11.00000    0.03191    0.02772 =
         0.02673   -0.00308    0.00442   -0.00310
C5    1    0.985869   -0.011032    0.547125    11.00000    0.03549    0.03577 =
         0.02294    0.00108    0.01680    0.00046
AFIX  43
H5    2    1.008181   -0.013373    0.545563    11.00000   -1.20000
AFIX   0
C12   1    1.051904   -0.068651    0.668958    11.00000    0.04337    0.03475 =
         0.03504    0.00107    0.02307   -0.00102
AFIX  43
H12   2    1.059181   -0.034664    0.663155    11.00000   -1.20000
AFIX   0
C41   1    0.843005    0.240529    0.680592    11.00000    0.03217    0.02676 =
         0.03707    0.00231    0.00925    0.00280
AFIX  66
C71   1    0.917529    0.442306    0.690204    11.00000    0.05434    0.05361 =
         0.07114   -0.00490    0.03804    0.00189
C76   1    0.927691    0.493833    0.681914    11.00000    0.07015    0.06294 =
         0.09210   -0.00092    0.03423    0.00046
AFIX  43
H76   2    0.947090    0.497319    0.674540    11.00000   -1.20000
AFIX  65
C75   1    0.908861    0.540148    0.684644    11.00000    0.07274    0.06444 =
         0.09133   -0.00471    0.03443    0.00172
AFIX  43
H75   2    0.915660    0.574623    0.679097    11.00000   -1.20000
AFIX  65
C74   1    0.879867    0.534937    0.695666    11.00000    0.06669    0.05874 =
         0.07712   -0.00566    0.03263    0.00333
C73   1    0.869705    0.483411    0.703956    11.00000    0.06408    0.06083 =
         0.07433   -0.00325    0.03640    0.00522
AFIX  43
H73   2    0.850306    0.479925    0.711330    11.00000   -1.20000
AFIX  65
C72   1    0.888535    0.437095    0.701226    11.00000    0.06181    0.05815 =
         0.07109   -0.00346    0.03615    0.00510
AFIX  43
H72   2    0.881735    0.402621    0.706773    11.00000   -1.20000
AFIX   0
C2    1    0.919975   -0.000174    0.550877    11.00000    0.03562    0.03793 =
         0.03027    0.00106    0.01445   -0.00696
AFIX  43
H2    2    0.897797    0.002840    0.552683    11.00000   -1.20000
AFIX   0
C43   1    0.785814    0.196929    0.624514    11.00000    0.03923    0.03855 =
         0.03730   -0.00117    0.01597   -0.00011
AFIX  43
H43   2    0.773585    0.164708    0.609440    11.00000   -1.20000
AFIX   0
C56   1    0.842207    0.311970    0.576917    11.00000    0.03681    0.03855 =
         0.04408    0.00107    0.01779    0.00350
AFIX  43
H56   2    0.834559    0.282038    0.587885    11.00000   -1.20000
AFIX   0
C46   1    0.823345    0.290282    0.668901    11.00000    0.03595    0.03260 =
         0.04274    0.00244    0.01376    0.00447
AFIX  43
H46   2    0.836051    0.322347    0.683699    11.00000   -1.20000
AFIX   0
C62   1    0.920795    0.280820    0.481280    11.00000    0.04864    0.04859 =
         0.04902    0.00651    0.02659   -0.00227
AFIX  43
H62   2    0.911329    0.253643    0.492723    11.00000   -1.20000
AFIX   0
C31   1    1.107242   -0.061404    0.812338    11.00000    0.05266    0.04935 =
         0.04783    0.00187    0.02964    0.01091
C42   1    0.824569    0.195012    0.658859    11.00000    0.03614    0.03151 =
         0.03749   -0.00185    0.01023    0.00339
AFIX  43
H42   2    0.837370    0.161686    0.666404    11.00000   -1.20000
AFIX   0
C44   1    0.766176    0.243584    0.613008    11.00000    0.03902    0.04418 =
         0.04378    0.00332    0.01889    0.00261
C21   1    0.822546    0.053884    0.537272    11.00000    0.04082    0.04986 =
         0.04583   -0.00534    0.02187   -0.00137
C13   1    1.070207   -0.115622    0.666894    11.00000    0.05201    0.04158 =
         0.03979    0.00300    0.02350    0.00446
AFIX  43
H13   2    1.089445   -0.112863    0.659167    11.00000   -1.20000
AFIX   0
C61   1    0.959533    0.284825    0.498429    11.00000    0.04757    0.04423 =
         0.04997    0.00333    0.01997   -0.00137
C16   1    1.012080   -0.122150    0.688406    11.00000    0.05216    0.03597 =
         0.04389    0.00022    0.02327    0.00003
AFIX  43
H16   2    0.992167   -0.126664    0.694713    11.00000   -1.20000
AFIX   0
C22   1    0.822536    0.071141    0.496328    11.00000    0.04601    0.05617 =
         0.04795   -0.00555    0.02617   -0.00228
AFIX  43
H22   2    0.826263    0.107927    0.492337    11.00000   -1.20000
AFIX   0
C55   1    0.821899    0.361308    0.566482    11.00000    0.04310    0.04519 =
         0.05292   -0.00373    0.02280    0.00293
AFIX  43
H55   2    0.800399    0.363121    0.569892    11.00000   -1.20000
AFIX   0
C26   1    0.819620   -0.001472    0.542179    11.00000    0.04838    0.05110 =
         0.04618   -0.00477    0.02309   -0.00290
AFIX  43
H26   2    0.821386   -0.014197    0.570158    11.00000   -1.20000
AFIX   0
C3    1    0.929269   -0.050827    0.538002    11.00000    0.03806    0.03697 =
         0.03273   -0.00464    0.01654   -0.00407
AFIX  43
H3    2    0.912783   -0.080431    0.530256    11.00000   -1.20000
AFIX   0
C52   1    0.884991    0.352143    0.556449    11.00000    0.04150    0.03999 =
         0.04596   -0.00260    0.01740    0.00340
AFIX  43
H52   2    0.906707    0.349481    0.553570    11.00000   -1.20000
AFIX   0
C45   1    0.786125    0.292275    0.636369    11.00000    0.04032    0.03772 =
         0.04798    0.00544    0.01344    0.00445
AFIX  43
H45   2    0.773372    0.325633    0.629112    11.00000   -1.20000
AFIX   0
C32   1    1.097354   -0.062107    0.847763    11.00000    0.05604    0.05120 =
         0.05214   -0.00282    0.03071    0.00757
AFIX  43
H32   2    1.091016   -0.029745    0.857337    11.00000   -1.20000
AFIX   0
C54   1    0.832459    0.406199    0.551681    11.00000    0.04880    0.04760 =
         0.05429   -0.00217    0.02365    0.00374
C64   1    0.908295    0.358149    0.429244    11.00000    0.06289    0.06292 =
         0.06086    0.00685    0.02873    0.00079
C53   1    0.865484    0.400603    0.545968    11.00000    0.04540    0.04159 =
         0.05136    0.00309    0.01905   -0.00194
AFIX  43
H53   2    0.873576    0.430120    0.535090    11.00000   -1.20000
AFIX   0
C14   1    1.060549   -0.165720    0.675967    11.00000    0.05881    0.04302 =
         0.04520    0.00275    0.02751    0.00767
C15   1    1.032611   -0.169188    0.687584    11.00000    0.06012    0.04195 =
         0.04772    0.00211    0.02383    0.00306
AFIX  43
H15   2    1.026726   -0.203193    0.695207    11.00000   -1.20000
AFIX   0
C63   1    0.895865    0.317199    0.446996    11.00000    0.05567    0.05818 =
         0.05419    0.00601    0.02698   -0.00186
AFIX  43
H63   2    0.869937    0.313507    0.435829    11.00000   -1.20000
AFIX   0
C23   1    0.816875    0.032803    0.461044    11.00000    0.05107    0.06666 =
         0.04877   -0.01049    0.03165   -0.00324
AFIX  43
H23   2    0.816342    0.044939    0.433605    11.00000   -1.20000
AFIX   0
C24   1    0.812096   -0.022353    0.466159    11.00000    0.05700    0.06867 =
         0.05977   -0.01328    0.03156   -0.00644
C81   1    1.097432    0.146131    0.683149    11.00000    0.04306    0.05317 =
         0.04491   -0.00286    0.03095    0.00425
C33   1    1.097046   -0.111530    0.868640    11.00000    0.06276    0.05617 =
         0.05901    0.00178    0.03657    0.00475
AFIX  43
H33   2    1.090472   -0.112073    0.892325    11.00000   -1.20000
AFIX   0
C34   1    1.106313   -0.159732    0.854846    11.00000    0.07267    0.06310 =
         0.06714    0.00136    0.04115    0.01007
C86   1    1.120448    0.112824    0.718636    11.00000    0.04671    0.05749 =
         0.05763   -0.00271    0.02482    0.00686
AFIX  43
H86   2    1.109775    0.086290    0.729075    11.00000   -1.20000
AFIX   0
C82   1    1.113157    0.185398    0.666126    11.00000    0.05386    0.06730 =
         0.06124    0.00437    0.02836    0.00040
AFIX  43
H82   2    1.098265    0.209030    0.641416    11.00000   -1.20000
AFIX   0
C25   1    0.814160   -0.039562    0.507587    11.00000    0.05393    0.06079 =
         0.05596   -0.00794    0.02782   -0.00655
AFIX  43
H25   2    0.811911   -0.076594    0.512489    11.00000   -1.20000
AFIX   0
C35   1    1.115908   -0.158851    0.819836    11.00000    0.07509    0.05993 =
         0.06484   -0.00104    0.03644    0.00912
AFIX  43
H35   2    1.122549   -0.191309    0.810751    11.00000   -1.20000
AFIX   0
C36   1    1.115827   -0.108440    0.797033    11.00000    0.06809    0.05847 =
         0.06001    0.00109    0.03277    0.01033
AFIX  43
H36   2    1.121468   -0.107910    0.772537    11.00000   -1.20000
AFIX   0
C66   1    0.973419    0.324279    0.480451    11.00000    0.05592    0.05603 =
         0.06042    0.00788    0.02302   -0.00332
AFIX  43
H66   2    0.999225    0.326782    0.490442    11.00000   -1.20000
AFIX   0
C65   1    0.947019    0.360707    0.446335    11.00000    0.06210    0.06165 =
         0.06373    0.01044    0.02615   -0.00671
AFIX  43
H65   2    0.956244    0.388007    0.434701    11.00000   -1.20000
AFIX  66

PART 1
C91   1    0.913770    0.381534    0.820986    10.50000    0.04106    0.03831 =
         0.03937    0.00104    0.02236   -0.00002
C96   1    0.897792    0.433222    0.815972    10.50000    0.04765    0.04507 =
         0.04831   -0.00108    0.02187    0.00045
AFIX  43
H96   2    0.913202    0.464165    0.825163    10.50000   -1.20000
AFIX  65
C95   1    0.858782    0.438661    0.797222    10.50000    0.05213    0.04944 =
         0.05345   -0.00162    0.02355    0.00383
AFIX  43
H95   2    0.848092    0.473244    0.793867    10.50000   -1.20000
AFIX  65
C94   1    0.835751    0.392413    0.783486    10.50000    0.05456    0.05418 =
         0.05665   -0.00317    0.02723    0.00185
C93   1    0.851728    0.340725    0.788499    10.50000    0.04720    0.04674 =
         0.04837   -0.00367    0.02384   -0.00037
AFIX  43
H93   2    0.836319    0.309782    0.779308    10.50000   -1.20000
AFIX  65
C92   1    0.890738    0.335285    0.807250    10.50000    0.04341    0.03943 =
         0.03989   -0.00066    0.02183   -0.00091
AFIX   0

PART 0
C83   1    1.151686    0.186290    0.688411    11.00000    0.06449    0.07785 =
         0.07435    0.00177    0.03146   -0.00823
AFIX  43
H83   2    1.162537    0.212195    0.677669    11.00000   -1.20000
AFIX   0
C10   1    1.013903   -0.114232    0.533102    11.00000    0.03605    0.03314 =
         0.03527   -0.01160    0.01524    0.00515
AFIX 137
H10A  2    1.019290   -0.086469    0.516308    11.00000   -1.50000
H10B  2    1.018598   -0.149708    0.524281    11.00000   -1.50000
H10C  2    1.029946   -0.109049    0.566473    11.00000   -1.50000
AFIX   0
C7    1    0.972000   -0.110171    0.520665    11.00000    0.04054    0.03667 =
         0.03587   -0.00137    0.01690   -0.00161
C9    1    0.964425   -0.159359    0.545084    11.00000    0.06077    0.03668 =
         0.05104    0.00205    0.02533    0.00587
AFIX 137
H9A   2    0.977684   -0.153857    0.578664    11.00000   -1.50000
H9B   2    0.973230   -0.192479    0.537710    11.00000   -1.50000
H9C   2    0.937672   -0.162194    0.533994    11.00000   -1.50000
AFIX   0
C47   1    0.723690    0.247489    0.575267    11.00000    0.04700    0.05956 =
         0.05345   -0.00145    0.02024    0.00661
C8    1    0.946692   -0.114673    0.466638    11.00000    0.03920    0.05732 =
         0.04090   -0.01848    0.01884    0.00104
AFIX 137
H8A   2    0.920518   -0.116368    0.458795    11.00000   -1.50000
H8B   2    0.953191   -0.147253    0.455640    11.00000   -1.50000
H8C   2    0.950607   -0.083201    0.451834    11.00000   -1.50000
AFIX   0
C17   1    1.080666   -0.216730    0.672188    11.00000    0.07297    0.04932 =
         0.05411    0.00226    0.03084    0.01072
C85   1    1.159276    0.116775    0.739972    11.00000    0.05808    0.06795 =
         0.06449   -0.00717    0.02717    0.00506
AFIX  43
H85   2    1.174675    0.094211    0.765302    11.00000   -1.20000
AFIX   0
C48   1    0.706115    0.190907    0.559372    11.00000    0.05307    0.07299 =
         0.05478   -0.00641    0.00811    0.00478
AFIX 137
H48A  2    0.713193    0.176114    0.537432    11.00000   -1.50000
H48B  2    0.678962    0.193752    0.544345    11.00000   -1.50000
H48C  2    0.715107    0.167179    0.586316    11.00000   -1.50000
AFIX   0
C57   1    0.809807    0.460219    0.538241    11.00000    0.06489    0.05769 =
         0.06849   -0.00216    0.02519    0.01049
C84   1    1.175309    0.155168    0.723082    11.00000    0.06671    0.08105 =
         0.07716   -0.00474    0.03663   -0.00092
C77   1    0.857736    0.586971    0.697918    11.00000    0.07011    0.06379 =
         0.08123   -0.00892    0.02934    0.00448
C19   1    1.077916   -0.218128    0.623409    11.00000    0.09393    0.06348 =
         0.06154   -0.00294    0.04194    0.02244
AFIX 137
H19A  2    1.058159   -0.193768    0.602406    11.00000   -1.50000
H19B  2    1.072184   -0.254726    0.611043    11.00000   -1.50000
H19C  2    1.101683   -0.206767    0.626259    11.00000   -1.50000
AFIX   0
C27   1    0.802603   -0.061185    0.424186    11.00000    0.07768    0.08187 =
         0.07373   -0.02102    0.03687   -0.00571
C50   1    0.701269    0.275373    0.596135    11.00000    0.03831    0.07566 =
         0.07554   -0.01055    0.01813    0.00145
AFIX 137
H50A  2    0.705781    0.256492    0.624336    11.00000   -1.50000
H50B  2    0.674652    0.274299    0.573518    11.00000   -1.50000
H50C  2    0.709334    0.312791    0.603618    11.00000   -1.50000
AFIX   0
C67   1    0.879824    0.397549    0.392006    11.00000    0.07521    0.07291 =
         0.07281    0.00837    0.03135    0.00597
C20   1    1.121250   -0.216496    0.709504    11.00000    0.08333    0.06799 =
         0.07265   -0.00680    0.03209    0.02622
AFIX 137
H20A  2    1.135024   -0.190921    0.701171    11.00000   -1.50000
H20B  2    1.131724   -0.252503    0.712380    11.00000   -1.50000
H20C  2    1.123226   -0.205911    0.739075    11.00000   -1.50000
AFIX   0
C78   1    0.837537    0.612444    0.650441    11.00000    0.08205    0.06830 =
         0.08277   -0.00471    0.03917    0.00226
AFIX 137
H78A  2    0.855528    0.622088    0.640470    11.00000   -1.50000
H78B  2    0.824574    0.644802    0.651715    11.00000   -1.50000
H78C  2    0.819425    0.586944    0.628383    11.00000   -1.50000
AFIX   0
C68   1    0.851387    0.363062    0.349884    11.00000    0.07689    0.08038 =
         0.08437    0.01555    0.02759    0.00195
AFIX 137
H68A  2    0.864113    0.331726    0.346330    11.00000   -1.50000
H68B  2    0.841013    0.384801    0.321643    11.00000   -1.50000
H68C  2    0.831254    0.351096    0.355343    11.00000   -1.50000
AFIX   0
C60   1    0.786678    0.465357    0.563561    11.00000    0.08057    0.07119 =
         0.08627    0.00169    0.03534    0.02318
AFIX 137
H60A  2    0.771621    0.432946    0.558077    11.00000   -1.50000
H60B  2    0.770311    0.496714    0.551694    11.00000   -1.50000
H60C  2    0.803541    0.469647    0.596856    11.00000   -1.50000
AFIX   0
C37   1    1.105687   -0.213470    0.879996    11.00000    0.08856    0.07598 =
         0.08759    0.00774    0.04669    0.00939
C49   1    0.720283    0.279415    0.534516    11.00000    0.07732    0.08766 =
         0.06644    0.01155    0.01621    0.00064
AFIX 137
H49A  2    0.733873    0.313313    0.545581    11.00000   -1.50000
H49B  2    0.693991    0.286920    0.513028    11.00000   -1.50000
H49C  2    0.730780    0.258666    0.518572    11.00000   -1.50000
AFIX   0
C18   1    1.062454   -0.270208    0.678405    11.00000    0.09470    0.05732 =
         0.08958    0.00200    0.03918    0.01345
AFIX 137
H18A  2    1.063623   -0.269722    0.708623    11.00000   -1.50000
H18B  2    1.076108   -0.301425    0.676556    11.00000   -1.50000
H18C  2    1.036423   -0.272389    0.653861    11.00000   -1.50000
AFIX   0
C80   1    0.827613    0.574727    0.713167    11.00000    0.07833    0.07395 =
         0.09291   -0.00882    0.03899    0.01556
AFIX 137
H80A  2    0.812898    0.543337    0.696255    11.00000   -1.50000
H80B  2    0.811165    0.605825    0.706187    11.00000   -1.50000
H80C  2    0.840156    0.567449    0.746484    11.00000   -1.50000
AFIX   0
C79   1    0.886005    0.632617    0.730075    11.00000    0.08059    0.07596 =
         0.09721   -0.01622    0.02283    0.00678
AFIX 137
H79A  2    0.904037    0.616996    0.759892    11.00000   -1.50000
H79B  2    0.872086    0.661184    0.735155    11.00000   -1.50000
H79C  2    0.899174    0.647577    0.714837    11.00000   -1.50000
AFIX   0
C69   1    0.896257    0.434962    0.373335    11.00000    0.09376    0.07934 =
         0.08468    0.01368    0.03325    0.00281
AFIX 137
H69A  2    0.915425    0.456360    0.398581    11.00000   -1.50000
H69B  2    0.876887    0.458806    0.350935    11.00000   -1.50000
H69C  2    0.907501    0.414863    0.357940    11.00000   -1.50000
AFIX   0
C59   1    0.834482    0.509337    0.550124    11.00000    0.08062    0.07744 =
         0.10856    0.00406    0.03249    0.00447
AFIX 137
H59A  2    0.851931    0.509953    0.583482    11.00000   -1.50000
H59B  2    0.819062    0.541763    0.541299    11.00000   -1.50000
H59C  2    0.848413    0.508064    0.533276    11.00000   -1.50000
AFIX   0
C87   1    1.222043    0.157360    0.749060    11.00000    0.08253    0.10395 =
         0.09847   -0.00862    0.04430   -0.00177
C70   1    0.858349    0.425481    0.409838    11.00000    0.09480    0.09259 =
         0.08879    0.00519    0.03596    0.02412
AFIX 137
H70A  2    0.842223    0.399779    0.413925    11.00000   -1.50000
H70B  2    0.843054    0.453363    0.387860    11.00000   -1.50000
H70C  2    0.875369    0.442030    0.439685    11.00000   -1.50000
AFIX   0
C58   1    0.783156    0.456448    0.484724    11.00000    0.09392    0.08022 =
         0.07946    0.00073    0.01550    0.03128
AFIX 137
H58A  2    0.797926    0.454484    0.468978    11.00000   -1.50000
H58B  2    0.767173    0.488290    0.474079    11.00000   -1.50000
H58C  2    0.767690    0.424209    0.477621    11.00000   -1.50000
AFIX   0
C88   1    1.231353    0.214361    0.769021    11.00000    0.08582    0.12036 =
         0.10625   -0.01340    0.04127   -0.01747
AFIX 137
H88A  2    1.218706    0.240501    0.743987    11.00000   -1.50000
H88B  2    1.258297    0.220023    0.784012    11.00000   -1.50000
H88C  2    1.223004    0.218974    0.791814    11.00000   -1.50000
AFIX   0
C38   1    1.125548   -0.258390    0.870861    11.00000    0.11188    0.08428 =
         0.10677    0.01666    0.05783    0.01849
AFIX   3
H38A  2    1.113798   -0.265330    0.837541    11.00000   -1.50000
H38B  2    1.124528   -0.290960    0.886781    11.00000   -1.50000
H38C  2    1.151548   -0.247990    0.882591    11.00000   -1.50000
AFIX  66
PART 2
C101  1    0.976087    0.429151    0.848307    10.50000    0.06682    0.06441 =
         0.06497   -0.00065    0.03462    0.00341
C106  1    1.015299    0.431656    0.876831    10.50000    0.06923    0.06773 =
         0.07112    0.00029    0.03367    0.00196
AFIX  43
H106  2    1.029179    0.399680    0.889317    10.50000   -1.20000
AFIX  65
C105  1    1.033766    0.481953    0.886694    10.50000    0.07209    0.07039 =
         0.07614   -0.00064    0.03361   -0.00038
AFIX  43
H105  2    1.060001    0.483628    0.905779    10.50000   -1.20000
AFIX  65
C104  1    1.013021    0.529745    0.868034    10.50000    0.07459    0.07092 =
         0.07745   -0.00102    0.03577    0.00183
C103  1    0.973808    0.527241    0.839510    10.50000    0.07222    0.06789 =
         0.07551   -0.00102    0.03484    0.00491
AFIX  43
H103  2    0.959928    0.559218    0.827025    10.50000   -1.20000
AFIX  65
C102  1    0.955341    0.476945    0.829646    10.50000    0.06811    0.06672 =
         0.06910   -0.00056    0.03528    0.00394
AFIX  43
H102  2    0.929105    0.475269    0.810562    10.50000   -1.20000
AFIX   0
PART 0
C40   1    1.133382   -0.202516    0.936030    11.00000    0.12107    0.09606 =
         0.11159    0.01682    0.04626    0.00630
AFIX   3
H40A  2    1.157312   -0.188256    0.941430    11.00000   -1.50000
H40B  2    1.137452   -0.236256    0.953060    11.00000   -1.50000
H40C  2    1.121482   -0.176486    0.946740    11.00000   -1.50000
AFIX   0
C39   1    1.070979   -0.223984    0.877742    11.00000    0.10121    0.09233 =
         0.11387    0.00638    0.05486    0.00439
AFIX   3
H39A  2    1.062859   -0.191874    0.887402    11.00000   -1.50000
H39B  2    1.073609   -0.253933    0.898281    11.00000   -1.50000
H39C  2    1.052459   -0.233174    0.845882    11.00000   -1.50000
AFIX   0

PART 1
C97   1    0.794169    0.404753    0.763853    10.50000    0.06382    0.06619 =
         0.07203   -0.00411    0.03009    0.00120

PART 0
PART 2
C108  1    1.016977    0.622650    0.904708    10.50000    0.07942    0.07137 =
         0.08532   -0.00223    0.03128    0.00446
AFIX 137
H10D  2    0.990117    0.620041    0.892940    10.50000   -1.50000
H10E  2    1.023591    0.659999    0.902891    10.50000   -1.50000
H10F  2    1.030327    0.610638    0.936991    10.50000   -1.50000
AFIX   0
C107  1    1.027719    0.587253    0.875588    10.50000    0.07819    0.07439 =
         0.08188   -0.00027    0.03672    0.00109
PART 0
C28   1    0.839567   -0.081964    0.429982    11.00000    0.09229    0.10777 =
         0.09386   -0.04363    0.03911    0.00413
AFIX 137
H28A  2    0.857136   -0.052077    0.438209    11.00000   -1.50000
H28B  2    0.835394   -0.098080    0.400872    11.00000   -1.50000
H28C  2    0.849827   -0.109035    0.454573    11.00000   -1.50000
AFIX   0
C2AA  1    1.240835    0.114295    0.786661    11.00000    0.10822    0.12712 =
         0.13078   -0.00397    0.04301    0.00806
AFIX 137
H2AA  2    1.232064    0.117521    0.809153    11.00000   -1.50000
H2AB  2    1.267871    0.119257    0.802425    11.00000   -1.50000
H2AC  2    1.234563    0.078625    0.772400    11.00000   -1.50000
AFIX   0
C0AA  1    0.782344   -0.027434    0.379505    11.00000    0.11568    0.10471 =
         0.09052   -0.02004    0.02778   -0.00026
AFIX 137
H0AA  2    0.769314    0.002452    0.384549    11.00000   -1.50000
H0AB  2    0.764323   -0.050041    0.354238    11.00000   -1.50000
H0AC  2    0.800544   -0.013297    0.371377    11.00000   -1.50000
AFIX   0
C1AA  1    0.776725   -0.106715    0.422240    11.00000    0.10476    0.10893 =
         0.10840   -0.03610    0.04417   -0.02281
AFIX 137
H1AA  2    0.790914   -0.132566    0.447016    11.00000   -1.50000
H1AB  2    0.766231   -0.124841    0.392206    11.00000   -1.50000
H1AC  2    0.756537   -0.091756    0.426257    11.00000   -1.50000
AFIX   0
C3AA  1    1.231509    0.150243    0.710141    11.00000    0.10603    0.15634 =
         0.12183   -0.02837    0.05313   -0.00135
AFIX 137
H3AA  2    1.218598    0.118568    0.691712    11.00000   -1.50000
H3AB  2    1.258425    0.145489    0.723548    11.00000   -1.50000
H3AC  2    1.223558    0.182119    0.690274    11.00000   -1.50000
AFIX   0

PART 1
C5AA  1    0.791210    0.461429    0.780171    10.50000    0.07648    0.07553 =
         0.08850   -0.01194    0.03133    0.00726
AFIX 137
H5AA  2    0.816220    0.476069    0.799632    10.50000   -1.50000
H5AB  2    0.778142    0.459610    0.798061    10.50000   -1.50000
H5AC  2    0.777383    0.484708    0.753213    10.50000   -1.50000
AFIX   0

C4AA  1    0.777978    0.362546    0.782787    10.50000    0.07867    0.08852 =
         0.09530    0.00730    0.03612   -0.00215
AFIX 137
H4AA  2    0.765138    0.334750    0.759342    10.50000   -1.50000
H4AB  2    0.760310    0.379787    0.790373    10.50000   -1.50000
H4AC  2    0.798160    0.346177    0.810724    10.50000   -1.50000
AFIX   0

C109  1    0.776714    0.401791    0.711098    10.50000    0.07220    0.08388 =
         0.07943   -0.00428    0.02929   -0.00120
AFIX 137
H10G  2    0.796387    0.397777    0.702907    10.50000   -1.50000
H10H  2    0.762713    0.434794    0.697236    10.50000   -1.50000
H10I  2    0.759880    0.370908    0.699417    10.50000   -1.50000
AFIX   0

PART 0
PART 2
C7AA  1    1.011023    0.618709    0.830155    10.50000    0.07362    0.07175 =
         0.09454    0.00203    0.04011    0.00064
AFIX 137
H7AA  2    0.992218    0.596657    0.805125    10.50000   -1.50000
H7AB  2    1.030732    0.627983    0.823030    10.50000   -1.50000
H7AC  2    0.999423    0.651638    0.833208    10.50000   -1.50000
AFIX   0
C6AA  1    1.070231    0.591015    0.903868    10.50000    0.08382    0.07727 =
         0.08541    0.00262    0.03632    0.00136
AFIX 137
H6AA  2    1.078836    0.575590    0.934648    10.50000   -1.50000
H6AB  2    1.077813    0.628740    0.906968    10.50000   -1.50000
H6AC  2    1.081222    0.571121    0.888067    10.50000   -1.50000
AFIX   0
AG5   3    0.980993    0.305197    0.803779   -21.00000    0.02943    0.02677 =
         0.02281   -0.00026    0.00970    0.00085
PART 0
AG8   3    1.063117    0.063314    0.779025   -31.00000    0.02787    0.02796 =
         0.02334   -0.00119    0.00911    0.00318
PART 2
AG12  3    0.863708    0.172925    0.585059   -41.00000    0.03301    0.03934 =
         0.03056   -0.00190    0.01027    0.00104

PART 0
PART 1
AG16  3    0.961533    0.177230    0.563382   -51.00000    0.03956    0.03398 =
         0.02846    0.00265    0.01342    0.00522

S5A   5    0.964549    0.376293    0.842956    10.50000    0.03427    0.02620 =
         0.02402   -0.00379    0.00621    0.00488
HKLF 4


REM  ixing in C2/c
REM R1 =  0.0635 for   20120 Fo > 4sig(Fo)  and  0.1241 for all   31707 data
REM   1216 parameters refined using   2139 restraints

END

WGHT      0.0702   2675.8650

REM Highest difference peak  4.749,  deepest hole -2.820,  1-sigma level  0.402
Q1    1   0.8851  0.1135  0.4421  11.00000  0.05    4.75
Q2    1   0.8934  0.0329  0.4036  11.00000  0.05    4.62
Q3    1   1.0194  0.0537  0.6902  11.00000  0.05    4.55
Q4    1   1.1262 -0.0827  0.6016  11.00000  0.05    4.53
Q5    1   1.1166 -0.0006  0.6387  11.00000  0.05    4.07
Q6    1   1.1545 -0.0944  0.6416  11.00000  0.05    3.85
Q7    1   1.1605 -0.0652  0.6814  11.00000  0.05    3.61
Q8    1   0.8831  0.1811  0.6177  11.00000  0.05    3.58
Q9    1   0.9795  0.2029  0.5797  11.00000  0.05    3.50
Q10   1   1.1457 -0.0178  0.6796  11.00000  0.05    3.26
Q11   1   0.9371  0.3138  0.7200  11.00000  0.05    3.25
Q12   1   0.9885  0.0920  0.7374  11.00000  0.05    2.93
Q13   1   1.0810  0.0487  0.8013  11.00000  0.05    2.85
Q14   1   1.0195  0.3891  0.7690  11.00000  0.05    2.84
Q15   1   0.9470  0.3696  0.6488  11.00000  0.05    2.70
Q16   1   1.0001  0.0701  0.6504  11.00000  0.05    2.67
Q17   1   0.9467  0.1995  0.5486  11.00000  0.05    2.63
Q18   1   1.0652  0.2749  0.8600  11.00000  0.05    2.62
Q19   1   1.0775  0.0992  0.7898  11.00000  0.05    2.56
Q20   1   1.0000  0.4089  0.7500  10.50000  0.05    2.55
Q21   1   1.1546  0.0987  0.8605  11.00000  0.05    2.54
Q22   1   1.0213 -0.0096  0.7717  11.00000  0.05    2.54
Q23   1   0.9964  0.2717  0.8189  11.00000  0.05    2.51
Q24   1   0.9185  0.2039  0.6989  11.00000  0.05    2.39
Q25   1   0.9641  0.3132  0.8774  11.00000  0.05    2.39
Q26   1   0.8864  0.1603  0.6028  11.00000  0.05    2.37
Q27   1   1.0326  0.2301  0.6999  11.00000  0.05    2.35
Q28   1   0.8967  0.3107  0.6800  11.00000  0.05    2.34
Q29   1   1.0406  0.0613  0.7516  11.00000  0.05    2.33
Q30   1   0.9771  0.1323  0.7305  11.00000  0.05    2.33
Q31   1   1.0126  0.0373  0.6592  11.00000  0.05    2.29
Q32   1   1.0422  0.0939  0.6888  11.00000  0.05    2.28
Q33   1   1.0442  0.0321  0.7644  11.00000  0.05    2.26
Q34   1   0.7687 -0.0729  0.3962  11.00000  0.05    2.26
Q35   1   0.8739  0.2109  0.5896  11.00000  0.05    2.23
Q36   1   0.9727  0.1782  0.5990  11.00000  0.05    2.21
Q37   1   0.9814  0.1517  0.5788  11.00000  0.05    2.17
Q38   1   1.0456  0.0646  0.6924  11.00000  0.05    2.16
Q39   1   0.9859  0.4874  0.5192  11.00000  0.05    2.13
Q40   1   0.9592  0.1308  0.6406  11.00000  0.05    2.11
Q41   1   1.1183  0.0555  0.8789  11.00000  0.05    2.10
Q42   1   1.0928  0.2841  0.5483  11.00000  0.05    2.09
Q43   1   0.8731  0.1288  0.5910  11.00000  0.05    2.08
Q44   1   0.9673  0.2745  0.7913  11.00000  0.05    2.08
Q45   1   1.0244  0.2464  0.8209  11.00000  0.05    2.06
Q46   1   1.1287  0.0909  0.8428  11.00000  0.05    2.05
Q47   1   0.9278  0.2417  0.6124  11.00000  0.05    2.03
Q48   1   0.9977  0.1718  0.6699  11.00000  0.05    2.00
Q49   1   0.9130  0.1395  0.7002  11.00000  0.05    1.98
Q50   1   1.0317  0.2750  0.8328  11.00000  0.05    1.98
;
_shelx_res_checksum              16509
_shelx_fab_file                  
;
    4    0   -4    106.35     29.58
   -4    0    4    106.35    -29.58
    4    0   -4    106.35     29.58
    4    0   -4    106.35     29.58
    6    0   -6   -157.33     -3.99
    6    0   -6   -157.33     -3.99
    6    0   -6   -157.33     -3.99
   -6    0    6   -157.33      3.99
    6    0   -6   -157.33     -3.99
    6    0   -6   -157.33     -3.99
   -8    0    8    143.29    -34.89
    8    0   -8    143.29     34.89
    8    0   -8    143.29     34.89
    8    0   -8    143.29     34.89
    8    0   -8    143.29     34.89
    8    0   -8    143.29     34.89
  -10    0   10     37.51    -19.27
   10    0  -10     37.51     19.27
   10    0  -10     37.51     19.27
   10    0  -10     37.51     19.27
   10    0  -10     37.51     19.27
   10    0  -10     37.51     19.27
   12    0  -12     69.32    122.05
   12    0  -12     69.32    122.05
   12    0  -12     69.32    122.05
   12    0  -12     69.32    122.05
   12    0  -12     69.32    122.05
  -12    0   12     69.32   -122.05
   14    0  -14    -16.96     64.49
  -14    0   14    -16.96    -64.49
   14    0  -14    -16.96     64.49
   14    0  -14    -16.96     64.49
   14    0  -14    -16.96     64.49
   14    0  -14    -16.96     64.49
   16    0  -16     20.89     39.07
   16    0  -16     20.89     39.07
  -16    0   16     20.89    -39.07
   16    0  -16     20.89     39.07
   16    0  -16     20.89     39.07
   16    0  -16     20.89     39.07
   18    0  -18    -20.63      6.13
   18    0  -18    -20.63      6.13
  -18    0   18    -20.63     -6.13
   18    0  -18    -20.63      6.13
   18    0  -18    -20.63      6.13
   18    0  -18    -20.63      6.13
   20    0  -20      3.60     10.20
   20    0  -20      3.60     10.20
   20    0  -20      3.60     10.20
   20    0  -20      3.60     10.20
   20    0  -20      3.60     10.20
   22    0  -22    -28.05     -1.27
   22    0  -22    -28.05     -1.27
   22    0  -22    -28.05     -1.27
   22    0  -22    -28.05     -1.27
   24    0  -24    -15.65     -2.85
   24    0  -24    -15.65     -2.85
   24    0  -24    -15.65     -2.85
   24    0  -24    -15.65     -2.85
   26    0  -26    -14.95     -0.02
   26    0  -26    -14.95     -0.02
   26    0  -26    -14.95     -0.02
   26    0  -26    -14.95     -0.02
   28    0  -28     11.41     -5.02
   28    0  -28     11.41     -5.02
   28    0  -28     11.41     -5.02
   28    0  -28     11.41     -5.02
   30    0  -30      6.95     24.06
   30    0  -30      6.95     24.06
   30    0  -30      6.95     24.06
   30    0  -30      6.95     24.06
   32    0  -32     19.14     -5.25
   32    0  -32     19.14     -5.25
   32    0  -32     19.14     -5.25
   34    0  -34      7.51     17.33
   34    0  -34      7.51     17.33
   34    0  -34      7.51     17.33
   36    0  -36      7.15      5.22
   36    0  -36      7.15      5.22
   36    0  -36      7.15      5.22
   38    0  -38    -12.22      5.16
   38    0  -38    -12.22      5.16
   -1    1    1  -1233.71     14.65
    1    1   -1   1233.46    -24.05
    3    1   -3     51.71    -21.65
   -3    1    3    -48.03      8.62
    3    1   -3     51.71    -21.65
    3    1   -3     51.71    -21.65
   -3   -1    3     51.71     21.65
    3   -1   -3    -48.03     -8.62
    3   -1   -3    -48.03     -8.62
    3   -1   -3    -48.03     -8.62
    3   -1   -3    -48.03     -8.62
    5    1   -5    108.43     22.01
    5    1   -5    108.43     22.01
   -5    1    5   -109.21     19.75
    5    1   -5    108.43     22.01
    5    1   -5    108.43     22.01
    5    1   -5    108.43     22.01
    5   -1   -5   -109.21    -19.75
   -5   -1    5    108.43    -22.01
    5   -1   -5   -109.21    -19.75
    5   -1   -5   -109.21    -19.75
    5   -1   -5   -109.21    -19.75
    5   -1   -5   -109.21    -19.75
    7    1   -7   -194.82      0.31
    7    1   -7   -194.82      0.31
    7    1   -7   -194.82      0.31
    7    1   -7   -194.82      0.31
   -7    1    7    192.32      4.76
    7    1   -7   -194.82      0.31
    7   -1   -7    192.32     -4.76
    7   -1   -7    192.32     -4.76
   -7   -1    7   -194.82     -0.31
    7   -1   -7    192.32     -4.76
    7   -1   -7    192.32     -4.76
    7   -1   -7    192.32     -4.76
    9    1   -9      5.06     15.46
    9    1   -9      5.06     15.46
   -9    1    9     -8.26      7.26
    9    1   -9      5.06     15.46
    9    1   -9      5.06     15.46
    9    1   -9      5.06     15.46
    9   -1   -9     -8.26     -7.26
    9   -1   -9     -8.26     -7.26
    9   -1   -9     -8.26     -7.26
    9   -1   -9     -8.26     -7.26
   -9   -1    9      5.06    -15.46
    9   -1   -9     -8.26     -7.26
   11    1  -11    -11.17    -58.39
   11    1  -11    -11.17    -58.39
   11    1  -11    -11.17    -58.39
  -11    1   11      7.61    -58.60
   11    1  -11    -11.17    -58.39
   11    1  -11    -11.17    -58.39
   11   -1  -11      7.61     58.60
  -11   -1   11    -11.17     58.39
   11   -1  -11      7.61     58.60
   11   -1  -11      7.61     58.60
   11   -1  -11      7.61     58.60
   11   -1  -11      7.61     58.60
   13    1  -13     40.78     10.88
   13    1  -13     40.78     10.88
  -13    1   13    -43.85      6.16
   13    1  -13     40.78     10.88
   13    1  -13     40.78     10.88
   13    1  -13     40.78     10.88
   13   -1  -13    -43.85     -6.16
   13   -1  -13    -43.85     -6.16
   13   -1  -13    -43.85     -6.16
   13   -1  -13    -43.85     -6.16
   13   -1  -13    -43.85     -6.16
  -13   -1   13     40.78    -10.88
  -15    1   15    -11.45     13.53
   15    1  -15     13.63     18.35
   15    1  -15     13.63     18.35
   15    1  -15     13.63     18.35
   15    1  -15     13.63     18.35
   15    1  -15     13.63     18.35
   15   -1  -15    -11.45    -13.53
   15   -1  -15    -11.45    -13.53
   15   -1  -15    -11.45    -13.53
   15   -1  -15    -11.45    -13.53
  -15   -1   15     13.63    -18.35
   15   -1  -15    -11.45    -13.53
   17    1  -17     26.67     23.64
   17    1  -17     26.67     23.64
   17    1  -17     26.67     23.64
   17    1  -17     26.67     23.64
  -17    1   17    -24.61     15.97
   17    1  -17     26.67     23.64
   17   -1  -17    -24.61    -15.97
  -17   -1   17     26.67    -23.64
   17   -1  -17    -24.61    -15.97
   17   -1  -17    -24.61    -15.97
   17   -1  -17    -24.61    -15.97
   17   -1  -17    -24.61    -15.97
   19    1  -19    -18.49    -14.88
   19    1  -19    -18.49    -14.88
   19    1  -19    -18.49    -14.88
   19    1  -19    -18.49    -14.88
   19    1  -19    -18.49    -14.88
   19   -1  -19     20.60     21.63
   19   -1  -19     20.60     21.63
   19   -1  -19     20.60     21.63
   19   -1  -19     20.60     21.63
   19   -1  -19     20.60     21.63
   21    1  -21      8.60     -2.49
   21    1  -21      8.60     -2.49
   21    1  -21      8.60     -2.49
   21    1  -21      8.60     -2.49
   21    1  -21      8.60     -2.49
   21   -1  -21     -9.08      1.88
   21   -1  -21     -9.08      1.88
   21   -1  -21     -9.08      1.88
   21   -1  -21     -9.08      1.88
   21   -1  -21     -9.08      1.88
   23    1  -23     -3.53     -1.56
   23    1  -23     -3.53     -1.56
   23    1  -23     -3.53     -1.56
   23    1  -23     -3.53     -1.56
   23   -1  -23      5.27      2.08
   23   -1  -23      5.27      2.08
   23   -1  -23      5.27      2.08
   23   -1  -23      5.27      2.08
   25    1  -25      1.53     -7.28
   25    1  -25      1.53     -7.28
   25    1  -25      1.53     -7.28
   25    1  -25      1.53     -7.28
   25   -1  -25     -0.63      9.52
   25   -1  -25     -0.63      9.52
   25   -1  -25     -0.63      9.52
   25   -1  -25     -0.63      9.52
   27    1  -27      3.15      0.62
   27    1  -27      3.15      0.62
   27    1  -27      3.15      0.62
   27    1  -27      3.15      0.62
   27   -1  -27     -1.16      1.10
   27   -1  -27     -1.16      1.10
   27   -1  -27     -1.16      1.10
   27   -1  -27     -1.16      1.10
   29    1  -29      1.03     -6.49
   29    1  -29      1.03     -6.49
   29    1  -29      1.03     -6.49
   29    1  -29      1.03     -6.49
   29   -1  -29      1.11      4.94
   29   -1  -29      1.11      4.94
   29   -1  -29      1.11      4.94
   29   -1  -29      1.11      4.94
   31    1  -31     -9.32     14.53
   31    1  -31     -9.32     14.53
   31    1  -31     -9.32     14.53
   31   -1  -31     11.21    -19.57
   31   -1  -31     11.21    -19.57
   31   -1  -31     11.21    -19.57
   31   -1  -31     11.21    -19.57
   33    1  -33      9.65    -26.21
   33    1  -33      9.65    -26.21
   33    1  -33      9.65    -26.21
   33   -1  -33     -5.62     13.67
   33   -1  -33     -5.62     13.67
   33   -1  -33     -5.62     13.67
   35    1  -35      2.43     -9.16
   35    1  -35      2.43     -9.16
   35    1  -35      2.43     -9.16
   35   -1  -35      0.61     -9.30
   35   -1  -35      0.61     -9.30
   35   -1  -35      0.61     -9.30
   37    1  -37      3.97     -0.35
   37    1  -37      3.97     -0.35
   37    1  -37      3.97     -0.35
   37   -1  -37     -3.35     -0.82
   37   -1  -37     -3.35     -0.82
   37   -1  -37     -3.35     -0.82
   39    1  -39      0.40      5.44
   39    1  -39      0.40      5.44
   39   -1  -39     -0.19     -7.25
   39   -1  -39     -0.19     -7.25
    0   -2    0   -278.14    -42.79
    0   -2    0   -278.14    -42.79
   -2    2    2    444.11     -8.91
    2    2   -2    443.88      8.26
    2    2   -2    443.88      8.26
    2    2   -2    443.88      8.26
    2   -2   -2    444.11      8.91
   -2   -2    2    443.88     -8.26
    2   -2   -2    444.11      8.91
    2   -2   -2    444.11      8.91
    4    2   -4      6.75    -16.63
    4    2   -4      6.75    -16.63
    4    2   -4      6.75    -16.63
    4    2   -4      6.75    -16.63
   -4    2    4      7.44    -34.58
    4    2   -4      6.75    -16.63
    4   -2   -4      7.44     34.58
   -4   -2    4      6.75     16.63
    4   -2   -4      7.44     34.58
    4   -2   -4      7.44     34.58
    4   -2   -4      7.44     34.58
    6    2   -6    156.07     -3.76
    6    2   -6    156.07     -3.76
    6    2   -6    156.07     -3.76
    6    2   -6    156.07     -3.76
   -6    2    6    155.48      4.81
    6    2   -6    156.07     -3.76
    6   -2   -6    155.48     -4.81
    6   -2   -6    155.48     -4.81
    6   -2   -6    155.48     -4.81
    6   -2   -6    155.48     -4.81
   -6   -2    6    156.07      3.76
    6   -2   -6    155.48     -4.81
    8    2   -8    -56.09     14.95
   -8    2    8    -56.96    -20.67
    8    2   -8    -56.09     14.95
    8    2   -8    -56.09     14.95
    8    2   -8    -56.09     14.95
    8    2   -8    -56.09     14.95
    8   -2   -8    -56.96     20.67
    8   -2   -8    -56.96     20.67
    8   -2   -8    -56.96     20.67
    8   -2   -8    -56.96     20.67
    8   -2   -8    -56.96     20.67
   10    2  -10    -12.79     71.61
  -10    2   10    -13.73    -66.25
   10    2  -10    -12.79     71.61
   10    2  -10    -12.79     71.61
   10    2  -10    -12.79     71.61
   10    2  -10    -12.79     71.61
   10   -2  -10    -13.73     66.25
   10   -2  -10    -13.73     66.25
   10   -2  -10    -13.73     66.25
   10   -2  -10    -13.73     66.25
  -10   -2   10    -12.79    -71.61
   10   -2  -10    -13.73     66.25
   12    2  -12    -12.92     25.69
   12    2  -12    -12.92     25.69
  -12    2   12    -15.46    -18.83
   12    2  -12    -12.92     25.69
   12    2  -12    -12.92     25.69
   12    2  -12    -12.92     25.69
   12   -2  -12    -15.46     18.83
   12   -2  -12    -15.46     18.83
   12   -2  -12    -15.46     18.83
   12   -2  -12    -15.46     18.83
   12   -2  -12    -15.46     18.83
  -12   -2   12    -12.92    -25.69
   14    2  -14     10.59      2.33
   14    2  -14     10.59      2.33
   14    2  -14     10.59      2.33
   14    2  -14     10.59      2.33
  -14    2   14     15.35     -5.53
   14    2  -14     10.59      2.33
  -14   -2   14     10.59     -2.33
   14   -2  -14     15.35      5.53
   14   -2  -14     15.35      5.53
   14   -2  -14     15.35      5.53
   14   -2  -14     15.35      5.53
   14   -2  -14     15.35      5.53
   16    2  -16     16.55      2.44
   16    2  -16     16.55      2.44
   16    2  -16     16.55      2.44
  -16    2   16     17.64      7.44
   16    2  -16     16.55      2.44
   16    2  -16     16.55      2.44
   16   -2  -16     17.64     -7.44
   16   -2  -16     17.64     -7.44
  -16   -2   16     16.55     -2.44
   16   -2  -16     17.64     -7.44
   16   -2  -16     17.64     -7.44
   16   -2  -16     17.64     -7.44
   18    2  -18     30.02     32.82
   18    2  -18     30.02     32.82
   18    2  -18     30.02     32.82
   18    2  -18     30.02     32.82
   18    2  -18     30.02     32.82
   18   -2  -18     30.76     26.46
   18   -2  -18     30.76     26.46
  -18   -2   18     30.02    -32.82
   18   -2  -18     30.76     26.46
   18   -2  -18     30.76     26.46
   18   -2  -18     30.76     26.46
   20    2  -20      8.02    -17.55
   20    2  -20      8.02    -17.55
   20    2  -20      8.02    -17.55
   20    2  -20      8.02    -17.55
   20    2  -20      8.02    -17.55
   20   -2  -20      5.90    -15.52
   20   -2  -20      5.90    -15.52
   20   -2  -20      5.90    -15.52
   20   -2  -20      5.90    -15.52
   20   -2  -20      5.90    -15.52
   22    2  -22      0.46     -5.78
   22    2  -22      0.46     -5.78
   22    2  -22      0.46     -5.78
   22    2  -22      0.46     -5.78
   22    2  -22      0.46     -5.78
   22   -2  -22     -1.53     -7.38
   22   -2  -22     -1.53     -7.38
   22   -2  -22     -1.53     -7.38
   22   -2  -22     -1.53     -7.38
   24    2  -24      4.22     15.88
   24    2  -24      4.22     15.88
   24    2  -24      4.22     15.88
   24    2  -24      4.22     15.88
   24   -2  -24      4.20      6.61
   24   -2  -24      4.20      6.61
   24   -2  -24      4.20      6.61
   24   -2  -24      4.20      6.61
   26    2  -26     -4.23      0.23
   26    2  -26     -4.23      0.23
   26    2  -26     -4.23      0.23
   26   -2  -26     -3.72     -2.74
   26   -2  -26     -3.72     -2.74
   26   -2  -26     -3.72     -2.74
   26   -2  -26     -3.72     -2.74
   28    2  -28     12.98     -1.97
   28    2  -28     12.98     -1.97
   28    2  -28     12.98     -1.97
   28    2  -28     12.98     -1.97
   28   -2  -28     13.99     -4.98
   28   -2  -28     13.99     -4.98
   28   -2  -28     13.99     -4.98
   28   -2  -28     13.99     -4.98
   30    2  -30      5.70      0.71
   30    2  -30      5.70      0.71
   30    2  -30      5.70      0.71
   30   -2  -30      5.90     -3.85
   30   -2  -30      5.90     -3.85
   30   -2  -30      5.90     -3.85
   30   -2  -30      5.90     -3.85
   32    2  -32     -5.07     31.29
   32    2  -32     -5.07     31.29
   32    2  -32     -5.07     31.29
   32   -2  -32     -4.96     27.50
   32   -2  -32     -4.96     27.50
   32   -2  -32     -4.96     27.50
   34    2  -34      0.58      0.24
   34    2  -34      0.58      0.24
   34    2  -34      0.58      0.24
   34   -2  -34      1.16     -1.37
   34   -2  -34      1.16     -1.37
   34   -2  -34      1.16     -1.37
   36    2  -36     -1.70      1.93
   36    2  -36     -1.70      1.93
   36    2  -36     -1.70      1.93
   36   -2  -36      0.74      7.99
   36   -2  -36      0.74      7.99
   36   -2  -36      0.74      7.99
   38    2  -38      2.12      2.02
   38    2  -38      2.12      2.02
   38   -2  -38      3.48     -7.59
   38   -2  -38      3.48     -7.59
   -1    3    1    167.81     -8.82
   -1    3    1    167.81     -8.82
    1    3   -1   -168.26      5.34
    1    3   -1   -168.26      5.34
    1    3   -1   -168.26      5.34
    1   -3   -1    167.81      8.82
   -1   -3    1   -168.26     -5.34
    1   -3   -1    167.81      8.82
    1   -3   -1    167.81      8.82
   -1   -3    1   -168.26     -5.34
    1   -3   -1    167.81      8.82
   -1   -3    1   -168.26     -5.34
   -3    3    3    179.91    -25.42
    3    3   -3   -179.85     -3.33
    3    3   -3   -179.85     -3.33
    3    3   -3   -179.85     -3.33
    3   -3   -3    179.91     25.42
    3   -3   -3    179.91     25.42
   -3   -3    3   -179.85      3.33
    3   -3   -3    179.91     25.42
    5    3   -5   -123.02     20.43
    5    3   -5   -123.02     20.43
    5    3   -5   -123.02     20.43
   -5    3    5    120.23     26.06
    5    3   -5   -123.02     20.43
    5    3   -5   -123.02     20.43
    5   -3   -5    120.23    -26.06
    5   -3   -5    120.23    -26.06
   -5   -3    5   -123.02    -20.43
   -5   -3    5   -123.02    -20.43
    5   -3   -5    120.23    -26.06
    5   -3   -5    120.23    -26.06
    5   -3   -5    120.23    -26.06
   -7    3    7     46.49     -0.70
    7    3   -7    -48.29      1.33
    7    3   -7    -48.29      1.33
    7    3   -7    -48.29      1.33
    7    3   -7    -48.29      1.33
    7    3   -7    -48.29      1.33
    7   -3   -7     46.49      0.70
   -7   -3    7    -48.29     -1.33
    7   -3   -7     46.49      0.70
    7   -3   -7     46.49      0.70
    7   -3   -7     46.49      0.70
    7   -3   -7     46.49      0.70
   -9    3    9     37.17    -10.35
    9    3   -9    -41.88    -21.11
    9    3   -9    -41.88    -21.11
    9    3   -9    -41.88    -21.11
    9    3   -9    -41.88    -21.11
    9    3   -9    -41.88    -21.11
    9   -3   -9     37.17     10.35
    9   -3   -9     37.17     10.35
   -9   -3    9    -41.88     21.11
    9   -3   -9     37.17     10.35
    9   -3   -9     37.17     10.35
    9   -3   -9     37.17     10.35
   11    3  -11     -1.91      1.30
   11    3  -11     -1.91      1.30
  -11    3   11      0.22     12.08
   11    3  -11     -1.91      1.30
   11    3  -11     -1.91      1.30
   11    3  -11     -1.91      1.30
   11   -3  -11      0.22    -12.08
   11   -3  -11      0.22    -12.08
   11   -3  -11      0.22    -12.08
   11   -3  -11      0.22    -12.08
   11   -3  -11      0.22    -12.08
  -11   -3   11     -1.91     -1.30
   13    3  -13      5.56     -6.16
  -13    3   13      2.73    -12.17
   13    3  -13      5.56     -6.16
   13    3  -13      5.56     -6.16
   13    3  -13      5.56     -6.16
   13    3  -13      5.56     -6.16
   13   -3  -13      2.73     12.17
   13   -3  -13      2.73     12.17
   13   -3  -13      2.73     12.17
  -13   -3   13      5.56      6.16
   13   -3  -13      2.73     12.17
   13   -3  -13      2.73     12.17
   15    3  -15      9.67     -5.75
   15    3  -15      9.67     -5.75
   15    3  -15      9.67     -5.75
   15    3  -15      9.67     -5.75
   15    3  -15      9.67     -5.75
  -15    3   15     -9.90      1.98
   15   -3  -15     -9.90     -1.98
   15   -3  -15     -9.90     -1.98
   15   -3  -15     -9.90     -1.98
   15   -3  -15     -9.90     -1.98
  -15   -3   15      9.67      5.75
   15   -3  -15     -9.90     -1.98
   17    3  -17    -20.40     -7.72
   17    3  -17    -20.40     -7.72
   17    3  -17    -20.40     -7.72
   17    3  -17    -20.40     -7.72
  -17    3   17     20.65    -15.30
   17    3  -17    -20.40     -7.72
   17   -3  -17     20.65     15.30
   17   -3  -17     20.65     15.30
  -17   -3   17    -20.40      7.72
   17   -3  -17     20.65     15.30
   17   -3  -17     20.65     15.30
   17   -3  -17     20.65     15.30
   19    3  -19    -25.88     23.41
   19    3  -19    -25.88     23.41
   19    3  -19    -25.88     23.41
   19    3  -19    -25.88     23.41
   19    3  -19    -25.88     23.41
   19   -3  -19     23.37    -26.06
   19   -3  -19     23.37    -26.06
   19   -3  -19     23.37    -26.06
   19   -3  -19     23.37    -26.06
   19   -3  -19     23.37    -26.06
   21    3  -21     11.15     -3.16
   21    3  -21     11.15     -3.16
   21    3  -21     11.15     -3.16
   21    3  -21     11.15     -3.16
   21    3  -21     11.15     -3.16
   21   -3  -21    -15.26      2.04
   21   -3  -21    -15.26      2.04
   21   -3  -21    -15.26      2.04
   21   -3  -21    -15.26      2.04
   21   -3  -21    -15.26      2.04
   23    3  -23    -15.38    -17.45
   23    3  -23    -15.38    -17.45
   23    3  -23    -15.38    -17.45
   23    3  -23    -15.38    -17.45
   23   -3  -23     15.01     14.68
   23   -3  -23     15.01     14.68
   23   -3  -23     15.01     14.68
   23   -3  -23     15.01     14.68
   25    3  -25      1.61     -0.02
   25    3  -25      1.61     -0.02
   25    3  -25      1.61     -0.02
   25    3  -25      1.61     -0.02
   25   -3  -25     -5.56      5.97
   25   -3  -25     -5.56      5.97
   25   -3  -25     -5.56      5.97
   25   -3  -25     -5.56      5.97
   27    3  -27    -12.71     -2.29
   27    3  -27    -12.71     -2.29
   27    3  -27    -12.71     -2.29
   27    3  -27    -12.71     -2.29
   27   -3  -27     15.75      8.29
   27   -3  -27     15.75      8.29
   27   -3  -27     15.75      8.29
   27   -3  -27     15.75      8.29
   29    3  -29      0.87     -8.30
   29    3  -29      0.87     -8.30
   29    3  -29      0.87     -8.30
   29   -3  -29     -1.16      6.42
   29   -3  -29     -1.16      6.42
   29   -3  -29     -1.16      6.42
   29   -3  -29     -1.16      6.42
   31    3  -31     -8.73    -13.40
   31    3  -31     -8.73    -13.40
   31    3  -31     -8.73    -13.40
   31   -3  -31      5.52     15.38
   31   -3  -31      5.52     15.38
   31   -3  -31      5.52     15.38
   31   -3  -31      5.52     15.38
   33    3  -33     -0.10      4.06
   33    3  -33     -0.10      4.06
   33    3  -33     -0.10      4.06
   33   -3  -33      0.52      4.26
   33   -3  -33      0.52      4.26
   33   -3  -33      0.52      4.26
   35    3  -35      1.37      2.91
   35    3  -35      1.37      2.91
   35    3  -35      1.37      2.91
   35   -3  -35      1.81     -5.79
   35   -3  -35      1.81     -5.79
   35   -3  -35      1.81     -5.79
   37    3  -37     -8.65      3.10
   37    3  -37     -8.65      3.10
   37    3  -37     -8.65      3.10
   37   -3  -37      8.11    -21.43
   37   -3  -37      8.11    -21.43
   39    3  -39     -7.91     -3.41
   39    3  -39     -7.91     -3.41
   39   -3  -39      7.79      2.12
   39   -3  -39      7.79      2.12
    0    4    0    162.81     17.35
    0    4    0    162.81     17.35
    0    4    0    162.81     17.35
    0   -4    0    162.81    -17.35
    0   -4    0    162.81    -17.35
    0   -4    0    162.81    -17.35
    0   -4    0    162.81    -17.35
    2    4   -2    155.39     11.80
   -2    4    2    148.92    -31.53
    2    4   -2    155.39     11.80
    2    4   -2    155.39     11.80
   -2    4    2    148.92    -31.53
    2    4   -2    155.39     11.80
    2    4   -2    155.39     11.80
   -2   -4    2    155.39    -11.80
   -2   -4    2    155.39    -11.80
    2   -4   -2    148.92     31.53
    2   -4   -2    148.92     31.53
    2   -4   -2    148.92     31.53
    4    4   -4    -64.62    -42.11
   -4    4    4    -66.58     -3.78
    4    4   -4    -64.62    -42.11
    4    4   -4    -64.62    -42.11
    4    4   -4    -64.62    -42.11
    4   -4   -4    -66.58      3.78
    4   -4   -4    -66.58      3.78
   -4   -4    4    -64.62     42.11
   -4   -4    4    -64.62     42.11
    4   -4   -4    -66.58      3.78
    4   -4   -4    -66.58      3.78
    6    4   -6     50.61     -9.90
    6    4   -6     50.61     -9.90
    6    4   -6     50.61     -9.90
    6    4   -6     50.61     -9.90
   -6    4    6     52.12    -10.33
    6   -4   -6     52.12     10.33
    6   -4   -6     52.12     10.33
    6   -4   -6     52.12     10.33
    6   -4   -6     52.12     10.33
    6   -4   -6     52.12     10.33
   -6   -4    6     50.61      9.90
   -6   -4    6     50.61      9.90
    8    4   -8      0.22     -0.03
   -8    4    8     -1.40      1.03
    8    4   -8      0.22     -0.03
    8    4   -8      0.22     -0.03
    8    4   -8      0.22     -0.03
    8    4   -8      0.22     -0.03
    8   -4   -8     -1.40     -1.03
    8   -4   -8     -1.40     -1.03
   -8   -4    8      0.22      0.03
    8   -4   -8     -1.40     -1.03
    8   -4   -8     -1.40     -1.03
   -8   -4    8      0.22      0.03
    8   -4   -8     -1.40     -1.03
  -10    4   10     -2.04      6.17
   10    4  -10     -5.56     -3.42
   10    4  -10     -5.56     -3.42
   10    4  -10     -5.56     -3.42
   10    4  -10     -5.56     -3.42
   10    4  -10     -5.56     -3.42
   10   -4  -10     -2.04     -6.17
   10   -4  -10     -2.04     -6.17
   10   -4  -10     -2.04     -6.17
  -10   -4   10     -5.56      3.42
   10   -4  -10     -2.04     -6.17
   10   -4  -10     -2.04     -6.17
   12    4  -12    -39.45     50.79
   12    4  -12    -39.45     50.79
   12    4  -12    -39.45     50.79
   12    4  -12    -39.45     50.79
   12    4  -12    -39.45     50.79
  -12    4   12    -32.99    -53.00
   12   -4  -12    -32.99     53.00
   12   -4  -12    -32.99     53.00
  -12   -4   12    -39.45    -50.79
   12   -4  -12    -32.99     53.00
   12   -4  -12    -32.99     53.00
   12   -4  -12    -32.99     53.00
   14    4  -14      0.07      8.77
   14    4  -14      0.07      8.77
   14    4  -14      0.07      8.77
  -14    4   14     -2.62      0.42
   14    4  -14      0.07      8.77
   14    4  -14      0.07      8.77
   14   -4  -14     -2.62     -0.42
  -14   -4   14      0.07     -8.77
   14   -4  -14     -2.62     -0.42
   14   -4  -14     -2.62     -0.42
   14   -4  -14     -2.62     -0.42
   14   -4  -14     -2.62     -0.42
   16    4  -16     24.98     -3.87
   16    4  -16     24.98     -3.87
   16    4  -16     24.98     -3.87
   16    4  -16     24.98     -3.87
  -16    4   16     27.43      6.29
   16    4  -16     24.98     -3.87
   16   -4  -16     27.43     -6.29
   16   -4  -16     27.43     -6.29
  -16   -4   16     24.98      3.87
   16   -4  -16     27.43     -6.29
   16   -4  -16     27.43     -6.29
   16   -4  -16     27.43     -6.29
   18    4  -18     -0.47     -7.43
   18    4  -18     -0.47     -7.43
   18    4  -18     -0.47     -7.43
   18    4  -18     -0.47     -7.43
   18    4  -18     -0.47     -7.43
   18   -4  -18      1.26    -31.08
   18   -4  -18      1.26    -31.08
   18   -4  -18      1.26    -31.08
   18   -4  -18      1.26    -31.08
  -18   -4   18     -0.47      7.43
   18   -4  -18      1.26    -31.08
   20    4  -20    -32.74     -6.68
   20    4  -20    -32.74     -6.68
   20    4  -20    -32.74     -6.68
   20    4  -20    -32.74     -6.68
   20    4  -20    -32.74     -6.68
   20   -4  -20    -33.04     -2.81
   20   -4  -20    -33.04     -2.81
   20   -4  -20    -33.04     -2.81
   20   -4  -20    -33.04     -2.81
   20   -4  -20    -33.04     -2.81
   22    4  -22     -0.25     -2.37
   22    4  -22     -0.25     -2.37
   22    4  -22     -0.25     -2.37
   22    4  -22     -0.25     -2.37
   22    4  -22     -0.25     -2.37
   22   -4  -22      2.43     -5.99
   22   -4  -22      2.43     -5.99
   22   -4  -22      2.43     -5.99
   22   -4  -22      2.43     -5.99
   24    4  -24    -25.49     -3.79
   24    4  -24    -25.49     -3.79
   24    4  -24    -25.49     -3.79
   24    4  -24    -25.49     -3.79
   24   -4  -24    -27.20      2.25
   24   -4  -24    -27.20      2.25
   24   -4  -24    -27.20      2.25
   24   -4  -24    -27.20      2.25
   26    4  -26      8.05     11.42
   26    4  -26      8.05     11.42
   26    4  -26      8.05     11.42
   26    4  -26      8.05     11.42
   26   -4  -26     13.85     17.86
   26   -4  -26     13.85     17.86
   26   -4  -26     13.85     17.86
   26   -4  -26     13.85     17.86
   28    4  -28     -3.92      7.81
   28    4  -28     -3.92      7.81
   28    4  -28     -3.92      7.81
   28   -4  -28     -5.85      1.43
   28   -4  -28     -5.85      1.43
   28   -4  -28     -5.85      1.43
   28   -4  -28     -5.85      1.43
   30    4  -30      7.87      2.53
   30    4  -30      7.87      2.53
   30    4  -30      7.87      2.53
   30   -4  -30      7.37      0.77
   30   -4  -30      7.37      0.77
   30   -4  -30      7.37      0.77
   30   -4  -30      7.37      0.77
   32    4  -32      0.09     14.70
   32    4  -32      0.09     14.70
   32    4  -32      0.09     14.70
   32   -4  -32      2.02     20.51
   32   -4  -32      2.02     20.51
   32   -4  -32      2.02     20.51
   32   -4  -32      2.02     20.51
   34    4  -34     -0.11      0.50
   34    4  -34     -0.11      0.50
   34    4  -34     -0.11      0.50
   34   -4  -34      3.65     -6.18
   34   -4  -34      3.65     -6.18
   34   -4  -34      3.65     -6.18
   36    4  -36      9.10     21.46
   36    4  -36      9.10     21.46
   36    4  -36      9.10     21.46
   36   -4  -36      9.00     13.04
   36   -4  -36      9.00     13.04
   36   -4  -36      9.00     13.04
   38    4  -38     -0.63      7.52
   38    4  -38     -0.63      7.52
   38   -4  -38      0.34     12.38
   38   -4  -38      0.34     12.38
    1    5   -1     -6.60     15.40
    1    5   -1     -6.60     15.40
   -1    5    1      1.73      8.25
   -1    5    1      1.73      8.25
    1    5   -1     -6.60     15.40
    1    5   -1     -6.60     15.40
   -1   -5    1     -6.60    -15.40
   -1   -5    1     -6.60    -15.40
    1   -5   -1      1.73     -8.25
    1   -5   -1      1.73     -8.25
   -1   -5    1     -6.60    -15.40
   -1   -5    1     -6.60    -15.40
    1   -5   -1      1.73     -8.25
   -1   -5    1     -6.60    -15.40
    1   -5   -1      1.73     -8.25
    1   -5   -1      1.73     -8.25
    3    5   -3     69.35     32.46
    3    5   -3     69.35     32.46
    3    5   -3     69.35     32.46
    3    5   -3     69.35     32.46
   -3    5    3    -70.42      8.54
    3    5   -3     69.35     32.46
   -3    5    3    -70.42      8.54
   -3   -5    3     69.35    -32.46
   -3   -5    3     69.35    -32.46
    3   -5   -3    -70.42     -8.54
    3   -5   -3    -70.42     -8.54
    3   -5   -3    -70.42     -8.54
    3   -5   -3    -70.42     -8.54
    5    5   -5    -30.67      5.12
   -5    5    5     27.66    -11.08
    5    5   -5    -30.67      5.12
    5    5   -5    -30.67      5.12
    5    5   -5    -30.67      5.12
    5   -5   -5     27.66     11.08
   -5   -5    5    -30.67     -5.12
   -5   -5    5    -30.67     -5.12
    5   -5   -5     27.66     11.08
    5   -5   -5     27.66     11.08
   -5   -5    5    -30.67     -5.12
    5   -5   -5     27.66     11.08
    7    5   -7     31.77      1.31
    7    5   -7     31.77      1.31
    7    5   -7     31.77      1.31
   -7    5    7    -32.07     -9.75
    7    5   -7     31.77      1.31
    7   -5   -7    -32.07      9.75
    7   -5   -7    -32.07      9.75
    7   -5   -7    -32.07      9.75
    7   -5   -7    -32.07      9.75
    7   -5   -7    -32.07      9.75
   -7   -5    7     31.77     -1.31
   -7   -5    7     31.77     -1.31
    9    5   -9     40.29    -15.88
    9    5   -9     40.29    -15.88
    9    5   -9     40.29    -15.88
    9    5   -9     40.29    -15.88
   -9    5    9    -36.89    -25.67
    9    5   -9     40.29    -15.88
   -9   -5    9     40.29     15.88
   -9   -5    9     40.29     15.88
    9   -5   -9    -36.89     25.67
    9   -5   -9    -36.89     25.67
    9   -5   -9    -36.89     25.67
    9   -5   -9    -36.89     25.67
    9   -5   -9    -36.89     25.67
  -11    5   11    -73.01    -83.55
   11    5  -11     75.77    -80.48
   11    5  -11     75.77    -80.48
   11    5  -11     75.77    -80.48
   11    5  -11     75.77    -80.48
   11    5  -11     75.77    -80.48
   11   -5  -11    -73.01     83.55
  -11   -5   11     75.77     80.48
   11   -5  -11    -73.01     83.55
  -11   -5   11     75.77     80.48
   11   -5  -11    -73.01     83.55
   11   -5  -11    -73.01     83.55
   11   -5  -11    -73.01     83.55
   13    5  -13     -3.43     -1.29
   13    5  -13     -3.43     -1.29
   13    5  -13     -3.43     -1.29
   13    5  -13     -3.43     -1.29
  -13    5   13      1.05     -0.87
   13    5  -13     -3.43     -1.29
   13   -5  -13      1.05      0.87
   13   -5  -13      1.05      0.87
   13   -5  -13      1.05      0.87
   13   -5  -13      1.05      0.87
  -13   -5   13     -3.43      1.29
  -13   -5   13     -3.43      1.29
   13   -5  -13      1.05      0.87
  -15    5   15      5.63     -5.19
   15    5  -15     -3.62      8.98
   15    5  -15     -3.62      8.98
   15    5  -15     -3.62      8.98
   15    5  -15     -3.62      8.98
   15    5  -15     -3.62      8.98
   15   -5  -15      5.63      5.19
   15   -5  -15      5.63      5.19
  -15   -5   15     -3.62     -8.98
   15   -5  -15      5.63      5.19
   15   -5  -15      5.63      5.19
   15   -5  -15      5.63      5.19
   17    5  -17    -11.50     18.33
   17    5  -17    -11.50     18.33
   17    5  -17    -11.50     18.33
   17    5  -17    -11.50     18.33
   17    5  -17    -11.50     18.33
   17   -5  -17     12.56    -19.48
   17   -5  -17     12.56    -19.48
   17   -5  -17     12.56    -19.48
   17   -5  -17     12.56    -19.48
  -17   -5   17    -11.50    -18.33
   17   -5  -17     12.56    -19.48
   19    5  -19      8.37     17.53
   19    5  -19      8.37     17.53
   19    5  -19      8.37     17.53
   19    5  -19      8.37     17.53
   19    5  -19      8.37     17.53
  -19   -5   19      8.37    -17.53
   19   -5  -19     -9.65     -3.82
   19   -5  -19     -9.65     -3.82
   19   -5  -19     -9.65     -3.82
   19   -5  -19     -9.65     -3.82
   19   -5  -19     -9.65     -3.82
   21    5  -21     -1.30      1.96
   21    5  -21     -1.30      1.96
   21    5  -21     -1.30      1.96
   21    5  -21     -1.30      1.96
   21    5  -21     -1.30      1.96
   21   -5  -21      4.53     -0.28
   21   -5  -21      4.53     -0.28
   21   -5  -21      4.53     -0.28
   21   -5  -21      4.53     -0.28
   23    5  -23     14.55     -8.89
   23    5  -23     14.55     -8.89
   23    5  -23     14.55     -8.89
   23    5  -23     14.55     -8.89
   23   -5  -23    -14.25     18.20
   23   -5  -23    -14.25     18.20
   23   -5  -23    -14.25     18.20
   23   -5  -23    -14.25     18.20
   25    5  -25    -33.10    -16.84
   25    5  -25    -33.10    -16.84
   25    5  -25    -33.10    -16.84
   25    5  -25    -33.10    -16.84
   25   -5  -25     35.48      5.28
   25   -5  -25     35.48      5.28
   25   -5  -25     35.48      5.28
   25   -5  -25     35.48      5.28
   27    5  -27     -4.78     11.85
   27    5  -27     -4.78     11.85
   27    5  -27     -4.78     11.85
   27   -5  -27      3.33    -19.08
   27   -5  -27      3.33    -19.08
   27   -5  -27      3.33    -19.08
   27   -5  -27      3.33    -19.08
   29    5  -29     12.23     12.17
   29    5  -29     12.23     12.17
   29    5  -29     12.23     12.17
   29   -5  -29     -9.22    -13.33
   29   -5  -29     -9.22    -13.33
   29   -5  -29     -9.22    -13.33
   29   -5  -29     -9.22    -13.33
   31    5  -31     -4.94    -39.20
   31    5  -31     -4.94    -39.20
   31    5  -31     -4.94    -39.20
   31   -5  -31      2.94     35.76
   31   -5  -31      2.94     35.76
   31   -5  -31      2.94     35.76
   31   -5  -31      2.94     35.76
   33    5  -33     -6.37     -4.98
   33    5  -33     -6.37     -4.98
   33    5  -33     -6.37     -4.98
   33   -5  -33      8.01     -6.92
   33   -5  -33      8.01     -6.92
   33   -5  -33      8.01     -6.92
   33   -5  -33      8.01     -6.92
   35    5  -35     -5.56    -34.10
   35    5  -35     -5.56    -34.10
   35    5  -35     -5.56    -34.10
   35   -5  -35      3.36     27.20
   35   -5  -35      3.36     27.20
   35   -5  -35      3.36     27.20
   37    5  -37      8.82     16.54
   37    5  -37      8.82     16.54
   37   -5  -37     -7.09    -16.20
   37   -5  -37     -7.09    -16.20
   39    5  -39      2.95      2.24
   39    5  -39      2.95      2.24
   39   -5  -39     -2.98      2.91
   39   -5  -39     -2.98      2.91
    0    6    0     34.15     16.63
    0    6    0     34.15     16.63
    0    6    0     34.15     16.63
    0   -6    0     34.15    -16.63
    0   -6    0     34.15    -16.63
    0   -6    0     34.15    -16.63
    0   -6    0     34.15    -16.63
    0   -6    0     34.15    -16.63
    2    6   -2     10.43     -5.26
    2    6   -2     10.43     -5.26
    2    6   -2     10.43     -5.26
   -2    6    2     14.65    -11.55
   -2    6    2     14.65    -11.55
    2    6   -2     10.43     -5.26
   -2   -6    2     10.43      5.26
    2   -6   -2     14.65     11.55
    2   -6   -2     14.65     11.55
    2   -6   -2     14.65     11.55
    2   -6   -2     14.65     11.55
   -2   -6    2     10.43      5.26
    2   -6   -2     14.65     11.55
   -2   -6    2     10.43      5.26
   -2   -6    2     10.43      5.26
    4    6   -4    -37.94     -5.39
   -4    6    4    -37.62    -19.73
    4    6   -4    -37.94     -5.39
    4    6   -4    -37.94     -5.39
    4    6   -4    -37.94     -5.39
   -4    6    4    -37.62    -19.73
    4   -6   -4    -37.62     19.73
   -4   -6    4    -37.94      5.39
    4   -6   -4    -37.62     19.73
    4   -6   -4    -37.62     19.73
    4   -6   -4    -37.62     19.73
    4   -6   -4    -37.62     19.73
   -4   -6    4    -37.94      5.39
    6    6   -6    -53.79    -17.52
    6    6   -6    -53.79    -17.52
    6    6   -6    -53.79    -17.52
    6    6   -6    -53.79    -17.52
   -6    6    6    -49.89     -4.30
   -6   -6    6    -53.79     17.52
   -6   -6    6    -53.79     17.52
    6   -6   -6    -49.89      4.30
    6   -6   -6    -49.89      4.30
   -6   -6    6    -53.79     17.52
    6   -6   -6    -49.89      4.30
    6   -6   -6    -49.89      4.30
    6   -6   -6    -49.89      4.30
    8    6   -8    -21.67    -18.39
    8    6   -8    -21.67    -18.39
    8    6   -8    -21.67    -18.39
    8    6   -8    -21.67    -18.39
   -8    6    8    -20.59     10.84
    8   -6   -8    -20.59    -10.84
    8   -6   -8    -20.59    -10.84
    8   -6   -8    -20.59    -10.84
   -8   -6    8    -21.67     18.39
    8   -6   -8    -20.59    -10.84
   -8   -6    8    -21.67     18.39
    8   -6   -8    -20.59    -10.84
   10    6  -10    -22.46     16.12
   10    6  -10    -22.46     16.12
  -10    6   10    -20.08    -15.89
   10    6  -10    -22.46     16.12
   10    6  -10    -22.46     16.12
   10   -6  -10    -20.08     15.89
  -10   -6   10    -22.46    -16.12
  -10   -6   10    -22.46    -16.12
   10   -6  -10    -20.08     15.89
   10   -6  -10    -20.08     15.89
   10   -6  -10    -20.08     15.89
   10   -6  -10    -20.08     15.89
   12    6  -12      2.73    -21.66
   12    6  -12      2.73    -21.66
   12    6  -12      2.73    -21.66
   12    6  -12      2.73    -21.66
  -12    6   12      4.95     25.18
   12    6  -12      2.73    -21.66
  -12   -6   12      2.73     21.66
  -12   -6   12      2.73     21.66
   12   -6  -12      4.95    -25.18
   12   -6  -12      4.95    -25.18
   12   -6  -12      4.95    -25.18
   12   -6  -12      4.95    -25.18
   12   -6  -12      4.95    -25.18
   14    6  -14     -7.89     -1.68
   14    6  -14     -7.89     -1.68
   14    6  -14     -7.89     -1.68
   14    6  -14     -7.89     -1.68
  -14    6   14     -6.19      1.00
   14    6  -14     -7.89     -1.68
   14   -6  -14     -6.19     -1.00
  -14   -6   14     -7.89      1.68
   14   -6  -14     -6.19     -1.00
  -14   -6   14     -7.89      1.68
   14   -6  -14     -6.19     -1.00
   14   -6  -14     -6.19     -1.00
   14   -6  -14     -6.19     -1.00
   16    6  -16     17.55    -14.96
  -16    6   16     17.15     21.69
   16    6  -16     17.55    -14.96
   16    6  -16     17.55    -14.96
   16    6  -16     17.55    -14.96
   16    6  -16     17.55    -14.96
  -16   -6   16     17.55     14.96
   16   -6  -16     17.15    -21.69
   16   -6  -16     17.15    -21.69
   16   -6  -16     17.15    -21.69
   16   -6  -16     17.15    -21.69
  -16   -6   16     17.55     14.96
   16   -6  -16     17.15    -21.69
   18    6  -18     -9.64     -9.04
   18    6  -18     -9.64     -9.04
   18    6  -18     -9.64     -9.04
   18    6  -18     -9.64     -9.04
   18    6  -18     -9.64     -9.04
   18   -6  -18    -10.53    -11.12
  -18   -6   18     -9.64      9.04
   18   -6  -18    -10.53    -11.12
   18   -6  -18    -10.53    -11.12
   18   -6  -18    -10.53    -11.12
   18   -6  -18    -10.53    -11.12
  -18   -6   18     -9.64      9.04
   20    6  -20      9.50     -8.55
   20    6  -20      9.50     -8.55
   20    6  -20      9.50     -8.55
   20    6  -20      9.50     -8.55
   20    6  -20      9.50     -8.55
   20   -6  -20     12.70    -12.92
   20   -6  -20     12.70    -12.92
   20   -6  -20     12.70    -12.92
   20   -6  -20     12.70    -12.92
   22    6  -22     -8.37     -5.63
   22    6  -22     -8.37     -5.63
   22    6  -22     -8.37     -5.63
   22    6  -22     -8.37     -5.63
   22    6  -22     -8.37     -5.63
   22   -6  -22     -8.77     -2.55
   22   -6  -22     -8.77     -2.55
   22   -6  -22     -8.77     -2.55
   22   -6  -22     -8.77     -2.55
   24    6  -24     13.78      3.02
   24    6  -24     13.78      3.02
   24    6  -24     13.78      3.02
   24    6  -24     13.78      3.02
   24   -6  -24     12.24    -11.89
   24   -6  -24     12.24    -11.89
   24   -6  -24     12.24    -11.89
   24   -6  -24     12.24    -11.89
   26    6  -26    -16.59      0.90
   26    6  -26    -16.59      0.90
   26    6  -26    -16.59      0.90
   26   -6  -26    -17.88      9.09
   26   -6  -26    -17.88      9.09
   26   -6  -26    -17.88      9.09
   26   -6  -26    -17.88      9.09
   28    6  -28    -15.66      0.25
   28    6  -28    -15.66      0.25
   28    6  -28    -15.66      0.25
   28   -6  -28    -12.85     -1.33
   28   -6  -28    -12.85     -1.33
   28   -6  -28    -12.85     -1.33
   28   -6  -28    -12.85     -1.33
   30    6  -30     33.76     71.13
   30    6  -30     33.76     71.13
   30    6  -30     33.76     71.13
   30   -6  -30     29.07     67.47
   30   -6  -30     29.07     67.47
   30   -6  -30     29.07     67.47
   30   -6  -30     29.07     67.47
   32    6  -32      7.79     15.86
   32    6  -32      7.79     15.86
   32    6  -32      7.79     15.86
   32   -6  -32      7.38     16.69
   32   -6  -32      7.38     16.69
   32   -6  -32      7.38     16.69
   32   -6  -32      7.38     16.69
   34    6  -34      1.01     34.30
   34    6  -34      1.01     34.30
   34    6  -34      1.01     34.30
   34   -6  -34     -3.69     40.69
   34   -6  -34     -3.69     40.69
   34   -6  -34     -3.69     40.69
   34   -6  -34     -3.69     40.69
   36    6  -36     -0.67    -18.24
   36    6  -36     -0.67    -18.24
   36    6  -36     -0.67    -18.24
   36   -6  -36      2.06    -18.60
   36   -6  -36      2.06    -18.60
   36   -6  -36      2.06    -18.60
   38    6  -38      1.15     12.92
   38    6  -38      1.15     12.92
   38   -6  -38     -0.70     18.58
   38   -6  -38     -0.70     18.58
   -1    7    1    -18.27     -0.25
    1    7   -1     24.97     13.43
    1    7   -1     24.97     13.43
    1    7   -1     24.97     13.43
    1    7   -1     24.97     13.43
   -1    7    1    -18.27     -0.25
   -1   -7    1     24.97    -13.43
    1   -7   -1    -18.27      0.25
   -1   -7    1     24.97    -13.43
    1   -7   -1    -18.27      0.25
    1   -7   -1    -18.27      0.25
    1   -7   -1    -18.27      0.25
    1   -7   -1    -18.27      0.25
   -1   -7    1     24.97    -13.43
   -1   -7    1     24.97    -13.43
   -1   -7    1     24.97    -13.43
   -3    7    3    -30.76     -1.86
   -3    7    3    -30.76     -1.86
    3    7   -3     26.37     -2.83
    3    7   -3     26.37     -2.83
   -3   -7    3     26.37      2.83
    3   -7   -3    -30.76      1.86
    3   -7   -3    -30.76      1.86
    3   -7   -3    -30.76      1.86
   -3   -7    3     26.37      2.83
    3   -7   -3    -30.76      1.86
    3   -7   -3    -30.76      1.86
   -5    7    5     35.13     13.84
   -5    7    5     35.13     13.84
    5    7   -5    -34.35     22.65
    5    7   -5    -34.35     22.65
    5    7   -5    -34.35     22.65
    5   -7   -5     35.13    -13.84
    5   -7   -5     35.13    -13.84
    5   -7   -5     35.13    -13.84
    5   -7   -5     35.13    -13.84
   -5   -7    5    -34.35    -22.65
   -5   -7    5    -34.35    -22.65
    7    7   -7      1.87     11.11
   -7    7    7     -2.91     20.92
    7    7   -7      1.87     11.11
    7    7   -7      1.87     11.11
    7    7   -7      1.87     11.11
    7   -7   -7     -2.91    -20.92
    7   -7   -7     -2.91    -20.92
   -7   -7    7      1.87    -11.11
   -7   -7    7      1.87    -11.11
    7   -7   -7     -2.91    -20.92
    7   -7   -7     -2.91    -20.92
    7   -7   -7     -2.91    -20.92
   -7   -7    7      1.87    -11.11
   -9    7    9    -31.35    -15.19
    9    7   -9     32.62    -12.84
    9    7   -9     32.62    -12.84
    9    7   -9     32.62    -12.84
    9    7   -9     32.62    -12.84
    9   -7   -9    -31.35     15.19
    9   -7   -9    -31.35     15.19
    9   -7   -9    -31.35     15.19
    9   -7   -9    -31.35     15.19
    9   -7   -9    -31.35     15.19
   -9   -7    9     32.62     12.84
   -9   -7    9     32.62     12.84
   11    7  -11      5.55     -5.27
   11    7  -11      5.55     -5.27
   11    7  -11      5.55     -5.27
   11    7  -11      5.55     -5.27
  -11    7   11     -3.63      0.14
   11   -7  -11     -3.63     -0.14
   11   -7  -11     -3.63     -0.14
   11   -7  -11     -3.63     -0.14
   11   -7  -11     -3.63     -0.14
  -11   -7   11      5.55      5.27
   11   -7  -11     -3.63     -0.14
  -11   -7   11      5.55      5.27
  -13    7   13    -14.52     -4.17
   13    7  -13     13.34     -4.31
   13    7  -13     13.34     -4.31
   13    7  -13     13.34     -4.31
   13    7  -13     13.34     -4.31
  -13   -7   13     13.34      4.31
  -13   -7   13     13.34      4.31
   13   -7  -13    -14.52      4.17
   13   -7  -13    -14.52      4.17
   13   -7  -13    -14.52      4.17
   13   -7  -13    -14.52      4.17
   13   -7  -13    -14.52      4.17
  -15    7   15      9.58     -1.35
   15    7  -15    -10.88      6.48
   15    7  -15    -10.88      6.48
   15    7  -15    -10.88      6.48
   15    7  -15    -10.88      6.48
   15    7  -15    -10.88      6.48
  -15   -7   15    -10.88     -6.48
   15   -7  -15      9.58      1.35
   15   -7  -15      9.58      1.35
   15   -7  -15      9.58      1.35
   15   -7  -15      9.58      1.35
  -15   -7   15    -10.88     -6.48
   15   -7  -15      9.58      1.35
   17    7  -17     -4.65      5.66
   17    7  -17     -4.65      5.66
   17    7  -17     -4.65      5.66
   17    7  -17     -4.65      5.66
   17    7  -17     -4.65      5.66
  -17   -7   17     -4.65     -5.66
  -17   -7   17     -4.65     -5.66
   17   -7  -17      3.79     -4.90
   17   -7  -17      3.79     -4.90
   17   -7  -17      3.79     -4.90
   17   -7  -17      3.79     -4.90
   17   -7  -17      3.79     -4.90
   19    7  -19     -2.71      4.96
   19    7  -19     -2.71      4.96
   19    7  -19     -2.71      4.96
   19    7  -19     -2.71      4.96
   19    7  -19     -2.71      4.96
   19   -7  -19      3.31     -9.38
  -19   -7   19     -2.71     -4.96
  -19   -7   19     -2.71     -4.96
   19   -7  -19      3.31     -9.38
   19   -7  -19      3.31     -9.38
   19   -7  -19      3.31     -9.38
   19   -7  -19      3.31     -9.38
   21    7  -21      7.23      9.56
   21    7  -21      7.23      9.56
   21    7  -21      7.23      9.56
   21    7  -21      7.23      9.56
   21    7  -21      7.23      9.56
   21   -7  -21     -8.72     -3.98
   21   -7  -21     -8.72     -3.98
   21   -7  -21     -8.72     -3.98
  -21   -7   21      7.23     -9.56
   21   -7  -21     -8.72     -3.98
   23    7  -23     -8.18    -14.19
   23    7  -23     -8.18    -14.19
   23    7  -23     -8.18    -14.19
   23    7  -23     -8.18    -14.19
   23    7  -23     -8.18    -14.19
   23   -7  -23      5.40      8.72
   23   -7  -23      5.40      8.72
  -23   -7   23     -8.18     14.19
   23   -7  -23      5.40      8.72
   23   -7  -23      5.40      8.72
   25    7  -25     -0.60    -25.28
   25    7  -25     -0.60    -25.28
   25    7  -25     -0.60    -25.28
   25   -7  -25     -1.78     29.78
   25   -7  -25     -1.78     29.78
   25   -7  -25     -1.78     29.78
   25   -7  -25     -1.78     29.78
   27    7  -27     -4.06     45.45
   27    7  -27     -4.06     45.45
   27    7  -27     -4.06     45.45
   27   -7  -27      6.23    -49.98
   27   -7  -27      6.23    -49.98
   27   -7  -27      6.23    -49.98
   27   -7  -27      6.23    -49.98
   29    7  -29    -16.61    -46.90
   29    7  -29    -16.61    -46.90
   29    7  -29    -16.61    -46.90
   29   -7  -29     11.74     44.88
   29   -7  -29     11.74     44.88
   29   -7  -29     11.74     44.88
   29   -7  -29     11.74     44.88
   31    7  -31      5.89     -0.29
   31    7  -31      5.89     -0.29
   31    7  -31      5.89     -0.29
   31   -7  -31     -5.75      2.90
   31   -7  -31     -5.75      2.90
   31   -7  -31     -5.75      2.90
   31   -7  -31     -5.75      2.90
   33    7  -33     -9.59     -8.50
   33    7  -33     -9.59     -8.50
   33    7  -33     -9.59     -8.50
   33   -7  -33      7.33     19.39
   33   -7  -33      7.33     19.39
   33   -7  -33      7.33     19.39
   33   -7  -33      7.33     19.39
   35    7  -35     -7.34     12.00
   35    7  -35     -7.34     12.00
   35    7  -35     -7.34     12.00
   35   -7  -35      9.29    -15.18
   35   -7  -35      9.29    -15.18
   35   -7  -35      9.29    -15.18
   35   -7  -35      9.29    -15.18
   37    7  -37      0.28    -22.34
   37    7  -37      0.28    -22.34
   37   -7  -37     -5.37     23.37
   37   -7  -37     -5.37     23.37
    0    8    0    -17.63      0.06
    0    8    0    -17.63      0.06
    0   -8    0    -17.63     -0.06
    0   -8    0    -17.63     -0.06
    0   -8    0    -17.63     -0.06
    0   -8    0    -17.63     -0.06
    0   -8    0    -17.63     -0.06
    2    8   -2     26.62     14.43
   -2    8    2     19.88    -11.09
    2    8   -2     26.62     14.43
    2    8   -2     26.62     14.43
   -2    8    2     19.88    -11.09
    2    8   -2     26.62     14.43
   -2   -8    2     26.62    -14.43
    2   -8   -2     19.88     11.09
    2   -8   -2     19.88     11.09
   -2   -8    2     26.62    -14.43
    2   -8   -2     19.88     11.09
    2   -8   -2     19.88     11.09
   -2   -8    2     26.62    -14.43
   -2   -8    2     26.62    -14.43
    2   -8   -2     19.88     11.09
   -2   -8    2     26.62    -14.43
   -4    8    4     28.79     19.83
    4    8   -4     27.76    -24.50
   -4    8    4     28.79     19.83
    4    8   -4     27.76    -24.50
    4    8   -4     27.76    -24.50
    4    8   -4     27.76    -24.50
    4   -8   -4     28.79    -19.83
    4   -8   -4     28.79    -19.83
    4   -8   -4     28.79    -19.83
    4   -8   -4     28.79    -19.83
    4   -8   -4     28.79    -19.83
   -4   -8    4     27.76     24.50
   -4   -8    4     27.76     24.50
   -6    8    6    -12.72     32.49
    6    8   -6    -11.96    -13.87
    6    8   -6    -11.96    -13.87
   -6    8    6    -12.72     32.49
    6    8   -6    -11.96    -13.87
    6    8   -6    -11.96    -13.87
    6   -8   -6    -12.72    -32.49
    6   -8   -6    -12.72    -32.49
    6   -8   -6    -12.72    -32.49
   -6   -8    6    -11.96     13.87
    6   -8   -6    -12.72    -32.49
    6   -8   -6    -12.72    -32.49
   -6   -8    6    -11.96     13.87
   -6   -8    6    -11.96     13.87
   -8    8    8     -0.71     10.42
    8    8   -8      0.44    -12.67
    8    8   -8      0.44    -12.67
    8    8   -8      0.44    -12.67
    8    8   -8      0.44    -12.67
   -8   -8    8      0.44     12.67
    8   -8   -8     -0.71    -10.42
   -8   -8    8      0.44     12.67
    8   -8   -8     -0.71    -10.42
    8   -8   -8     -0.71    -10.42
   -8   -8    8      0.44     12.67
    8   -8   -8     -0.71    -10.42
    8   -8   -8     -0.71    -10.42
   10    8  -10     18.84      0.65
   10    8  -10     18.84      0.65
  -10    8   10     20.15      0.00
   10    8  -10     18.84      0.65
   10    8  -10     18.84      0.65
   10   -8  -10     20.15      0.00
  -10   -8   10     18.84     -0.65
   10   -8  -10     20.15      0.00
   10   -8  -10     20.15      0.00
   10   -8  -10     20.15      0.00
  -10   -8   10     18.84     -0.65
  -10   -8   10     18.84     -0.65
   12    8  -12    -23.58      4.61
   12    8  -12    -23.58      4.61
  -12    8   12    -22.03     -7.39
   12    8  -12    -23.58      4.61
   12    8  -12    -23.58      4.61
   12   -8  -12    -22.03      7.39
   12   -8  -12    -22.03      7.39
   12   -8  -12    -22.03      7.39
  -12   -8   12    -23.58     -4.61
  -12   -8   12    -23.58     -4.61
   12   -8  -12    -22.03      7.39
   12   -8  -12    -22.03      7.39
  -14    8   14     10.05     -8.22
   14    8  -14      9.87      9.09
   14    8  -14      9.87      9.09
   14    8  -14      9.87      9.09
   14    8  -14      9.87      9.09
   14   -8  -14     10.05      8.22
   14   -8  -14     10.05      8.22
  -14   -8   14      9.87     -9.09
  -14   -8   14      9.87     -9.09
   14   -8  -14     10.05      8.22
   14   -8  -14     10.05      8.22
   14   -8  -14     10.05      8.22
   16    8  -16      9.75     -7.18
   16    8  -16      9.75     -7.18
   16    8  -16      9.75     -7.18
   16    8  -16      9.75     -7.18
  -16   -8   16      9.75      7.18
   16   -8  -16      8.30     -6.37
   16   -8  -16      8.30     -6.37
   16   -8  -16      8.30     -6.37
   16   -8  -16      8.30     -6.37
  -16   -8   16      9.75      7.18
   16   -8  -16      8.30     -6.37
   18    8  -18     -8.29      2.49
   18    8  -18     -8.29      2.49
   18    8  -18     -8.29      2.49
   18    8  -18     -8.29      2.49
   18    8  -18     -8.29      2.49
  -18   -8   18     -8.29     -2.49
   18   -8  -18     -8.03      3.41
   18   -8  -18     -8.03      3.41
   18   -8  -18     -8.03      3.41
   18   -8  -18     -8.03      3.41
   18   -8  -18     -8.03      3.41
  -18   -8   18     -8.29     -2.49
   20    8  -20      1.35    -14.10
   20    8  -20      1.35    -14.10
   20    8  -20      1.35    -14.10
   20    8  -20      1.35    -14.10
   20    8  -20      1.35    -14.10
   20   -8  -20      1.88     -4.90
   20   -8  -20      1.88     -4.90
   20   -8  -20      1.88     -4.90
   20   -8  -20      1.88     -4.90
  -20   -8   20      1.35     14.10
   22    8  -22    -18.14     19.48
   22    8  -22    -18.14     19.48
   22    8  -22    -18.14     19.48
   22    8  -22    -18.14     19.48
   22    8  -22    -18.14     19.48
   22   -8  -22    -17.19     25.02
  -22   -8   22    -18.14    -19.48
   22   -8  -22    -17.19     25.02
   22   -8  -22    -17.19     25.02
   22   -8  -22    -17.19     25.02
   24    8  -24    -13.58      2.21
   24    8  -24    -13.58      2.21
   24    8  -24    -13.58      2.21
   24   -8  -24    -11.90      9.35
   24   -8  -24    -11.90      9.35
   24   -8  -24    -11.90      9.35
   24   -8  -24    -11.90      9.35
   26    8  -26     -6.58   -107.42
   26    8  -26     -6.58   -107.42
   26    8  -26     -6.58   -107.42
   26   -8  -26     -2.51    -96.51
   26   -8  -26     -2.51    -96.51
   26   -8  -26     -2.51    -96.51
   26   -8  -26     -2.51    -96.51
   28    8  -28      2.89     24.82
   28    8  -28      2.89     24.82
   28    8  -28      2.89     24.82
   28   -8  -28     -0.35     22.94
   28   -8  -28     -0.35     22.94
   28   -8  -28     -0.35     22.94
   28   -8  -28     -0.35     22.94
   30    8  -30      1.36     -2.30
   30    8  -30      1.36     -2.30
   30    8  -30      1.36     -2.30
   30   -8  -30      2.48      3.14
   30   -8  -30      2.48      3.14
   30   -8  -30      2.48      3.14
   30   -8  -30      2.48      3.14
   32    8  -32      1.00     19.76
   32    8  -32      1.00     19.76
   32    8  -32      1.00     19.76
   32   -8  -32      0.30     23.52
   32   -8  -32      0.30     23.52
   32   -8  -32      0.30     23.52
   32   -8  -32      0.30     23.52
   34    8  -34      7.85     10.77
   34    8  -34      7.85     10.77
   34    8  -34      7.85     10.77
   34   -8  -34      8.80     -2.60
   34   -8  -34      8.80     -2.60
   34   -8  -34      8.80     -2.60
   34   -8  -34      8.80     -2.60
   36    8  -36      0.35     16.31
   36    8  -36      0.35     16.31
   36    8  -36      0.35     16.31
   36   -8  -36     -2.08      7.66
   36   -8  -36     -2.08      7.66
   36   -8  -36     -2.08      7.66
   36   -8  -36     -2.08      7.66
   38    8  -38     -2.25     -4.30
   38    8  -38     -2.25     -4.30
   38   -8  -38     -1.50     -0.69
   38   -8  -38     -1.50     -0.69
    1    9   -1    -15.83     -7.62
   -1    9    1     14.55     -8.49
   -1    9    1     14.55     -8.49
    1    9   -1    -15.83     -7.62
    1    9   -1    -15.83     -7.62
    1    9   -1    -15.83     -7.62
   -1   -9    1    -15.83      7.62
   -1   -9    1    -15.83      7.62
    1   -9   -1     14.55      8.49
    1   -9   -1     14.55      8.49
   -1   -9    1    -15.83      7.62
    1   -9   -1     14.55      8.49
   -1   -9    1    -15.83      7.62
    1   -9   -1     14.55      8.49
    1   -9   -1     14.55      8.49
   -1   -9    1    -15.83      7.62
    3    9   -3     -2.65     12.50
   -3    9    3      4.77     12.85
   -3    9    3      4.77     12.85
    3    9   -3     -2.65     12.50
    3    9   -3     -2.65     12.50
    3    9   -3     -2.65     12.50
    3   -9   -3      4.77    -12.85
    3   -9   -3      4.77    -12.85
    3   -9   -3      4.77    -12.85
    3   -9   -3      4.77    -12.85
   -3   -9    3     -2.65    -12.50
   -3   -9    3     -2.65    -12.50
   -3   -9    3     -2.65    -12.50
   -3   -9    3     -2.65    -12.50
    3   -9   -3      4.77    -12.85
    5    9   -5     -1.48      5.42
    5    9   -5     -1.48      5.42
   -5    9    5      0.10     14.15
   -5    9    5      0.10     14.15
    5    9   -5     -1.48      5.42
    5   -9   -5      0.10    -14.15
    5   -9   -5      0.10    -14.15
   -5   -9    5     -1.48     -5.42
    5   -9   -5      0.10    -14.15
    5   -9   -5      0.10    -14.15
   -5   -9    5     -1.48     -5.42
    5   -9   -5      0.10    -14.15
   -7    9    7    -10.40     -2.97
    7    9   -7      5.43     11.43
    7    9   -7      5.43     11.43
   -7    9    7    -10.40     -2.97
    7    9   -7      5.43     11.43
    7    9   -7      5.43     11.43
   -7   -9    7      5.43    -11.43
    7   -9   -7    -10.40      2.97
    7   -9   -7    -10.40      2.97
    7   -9   -7    -10.40      2.97
   -7   -9    7      5.43    -11.43
   -7   -9    7      5.43    -11.43
    7   -9   -7    -10.40      2.97
    7   -9   -7    -10.40      2.97
    9    9   -9     19.32     -3.16
    9    9   -9     19.32     -3.16
    9    9   -9     19.32     -3.16
   -9    9    9    -19.85    -15.80
    9    9   -9     19.32     -3.16
    9   -9   -9    -19.85     15.80
   -9   -9    9     19.32      3.16
    9   -9   -9    -19.85     15.80
    9   -9   -9    -19.85     15.80
   -9   -9    9     19.32      3.16
    9   -9   -9    -19.85     15.80
   -9   -9    9     19.32      3.16
    9   -9   -9    -19.85     15.80
   11    9  -11     29.58     -2.79
   11    9  -11     29.58     -2.79
  -11    9   11    -27.33      1.72
   11   -9  -11    -27.33     -1.72
  -11   -9   11     29.58      2.79
   11   -9  -11    -27.33     -1.72
   11   -9  -11    -27.33     -1.72
   11   -9  -11    -27.33     -1.72
  -11   -9   11     29.58      2.79
  -11   -9   11     29.58      2.79
   13    9  -13    -11.33     -4.76
   13    9  -13    -11.33     -4.76
  -13    9   13     10.19      0.49
   13    9  -13    -11.33     -4.76
   13    9  -13    -11.33     -4.76
   13   -9  -13     10.19     -0.49
  -13   -9   13    -11.33      4.76
   13   -9  -13     10.19     -0.49
   13   -9  -13     10.19     -0.49
   13   -9  -13     10.19     -0.49
   13   -9  -13     10.19     -0.49
  -13   -9   13    -11.33      4.76
   15    9  -15    -15.85     -4.27
   15    9  -15    -15.85     -4.27
   15    9  -15    -15.85     -4.27
   15    9  -15    -15.85     -4.27
   15   -9  -15     12.74     -0.92
  -15   -9   15    -15.85      4.27
   15   -9  -15     12.74     -0.92
   15   -9  -15     12.74     -0.92
  -15   -9   15    -15.85      4.27
   15   -9  -15     12.74     -0.92
   15   -9  -15     12.74     -0.92
   17    9  -17     -4.06    -19.79
   17    9  -17     -4.06    -19.79
   17    9  -17     -4.06    -19.79
   17    9  -17     -4.06    -19.79
   17   -9  -17      0.84     11.47
   17   -9  -17      0.84     11.47
   17   -9  -17      0.84     11.47
  -17   -9   17     -4.06     19.79
   17   -9  -17      0.84     11.47
   17   -9  -17      0.84     11.47
  -17   -9   17     -4.06     19.79
   19    9  -19    -17.28     14.37
   19    9  -19    -17.28     14.37
   19    9  -19    -17.28     14.37
   19    9  -19    -17.28     14.37
  -19   -9   19    -17.28    -14.37
   19   -9  -19     16.71     -9.38
   19   -9  -19     16.71     -9.38
   19   -9  -19     16.71     -9.38
   19   -9  -19     16.71     -9.38
  -19   -9   19    -17.28    -14.37
   21    9  -21     -2.20     -2.22
   21    9  -21     -2.20     -2.22
   21    9  -21     -2.20     -2.22
   21    9  -21     -2.20     -2.22
   21   -9  -21      3.43      0.66
  -21   -9   21     -2.20      2.22
   21   -9  -21      3.43      0.66
   21   -9  -21      3.43      0.66
   21   -9  -21      3.43      0.66
   23    9  -23    -11.99     21.66
   23    9  -23    -11.99     21.66
   23    9  -23    -11.99     21.66
   23    9  -23    -11.99     21.66
   23   -9  -23     12.56    -27.89
   23   -9  -23     12.56    -27.89
   23   -9  -23     12.56    -27.89
   23   -9  -23     12.56    -27.89
   25    9  -25    -12.08     68.75
   25    9  -25    -12.08     68.75
   25    9  -25    -12.08     68.75
   25   -9  -25     12.25    -60.79
   25   -9  -25     12.25    -60.79
   25   -9  -25     12.25    -60.79
   25   -9  -25     12.25    -60.79
   27    9  -27    -18.51    -36.15
   27    9  -27    -18.51    -36.15
   27    9  -27    -18.51    -36.15
   27   -9  -27     15.55     29.85
   27   -9  -27     15.55     29.85
   27   -9  -27     15.55     29.85
   27   -9  -27     15.55     29.85
   29    9  -29     -3.57     13.89
   29    9  -29     -3.57     13.89
   29    9  -29     -3.57     13.89
   29   -9  -29      4.69     -1.68
   29   -9  -29      4.69     -1.68
   29   -9  -29      4.69     -1.68
   29   -9  -29      4.69     -1.68
   31    9  -31     11.20    -20.02
   31    9  -31     11.20    -20.02
   31    9  -31     11.20    -20.02
   31   -9  -31     -9.77     -0.38
   31   -9  -31     -9.77     -0.38
   31   -9  -31     -9.77     -0.38
   31   -9  -31     -9.77     -0.38
   33    9  -33     -7.87      1.08
   33    9  -33     -7.87      1.08
   33    9  -33     -7.87      1.08
   33   -9  -33      9.57     -6.44
   33   -9  -33      9.57     -6.44
   33   -9  -33      9.57     -6.44
   33   -9  -33      9.57     -6.44
   35    9  -35      4.67      2.93
   35    9  -35      4.67      2.93
   35    9  -35      4.67      2.93
   35   -9  -35     -6.10      4.80
   35   -9  -35     -6.10      4.80
   35   -9  -35     -6.10      4.80
   35   -9  -35     -6.10      4.80
   37    9  -37      2.09      5.83
   37    9  -37      2.09      5.83
   37   -9  -37     -4.99      3.23
   37   -9  -37     -4.99      3.23
    0   10    0     54.34     -0.78
    0   10    0     54.34     -0.78
    0  -10    0     54.34      0.78
    0  -10    0     54.34      0.78
    0  -10    0     54.34      0.78
    0  -10    0     54.34      0.78
    0  -10    0     54.34      0.78
    2   10   -2     11.40     -4.88
    2   10   -2     11.40     -4.88
    2   10   -2     11.40     -4.88
   -2   10    2     11.02      3.41
   -2   10    2     11.02      3.41
    2   10   -2     11.40     -4.88
   -2  -10    2     11.40      4.88
    2  -10   -2     11.02     -3.41
    2  -10   -2     11.02     -3.41
    2  -10   -2     11.02     -3.41
   -2  -10    2     11.40      4.88
    2  -10   -2     11.02     -3.41
   -2  -10    2     11.40      4.88
   -2  -10    2     11.40      4.88
   -2  -10    2     11.40      4.88
    2  -10   -2     11.02     -3.41
    4   10   -4    -12.77    -20.87
   -4   10    4    -13.55     15.88
    4   10   -4    -12.77    -20.87
    4   10   -4    -12.77    -20.87
   -4   10    4    -13.55     15.88
    4   10   -4    -12.77    -20.87
    4  -10   -4    -13.55    -15.88
    4  -10   -4    -13.55    -15.88
   -4  -10    4    -12.77     20.87
   -4  -10    4    -12.77     20.87
   -4  -10    4    -12.77     20.87
    4  -10   -4    -13.55    -15.88
    4  -10   -4    -13.55    -15.88
    4  -10   -4    -13.55    -15.88
    6   10   -6     16.99    -12.72
   -6   10    6     15.46      6.30
   -6   10    6     15.46      6.30
    6   10   -6     16.99    -12.72
    6   10   -6     16.99    -12.72
    6   10   -6     16.99    -12.72
    6  -10   -6     15.46     -6.30
    6  -10   -6     15.46     -6.30
   -6  -10    6     16.99     12.72
    6  -10   -6     15.46     -6.30
    6  -10   -6     15.46     -6.30
   -6  -10    6     16.99     12.72
    6  -10   -6     15.46     -6.30
   -8   10    8    -21.06    -16.87
    8   10   -8    -22.00     15.26
   -8   10    8    -21.06    -16.87
    8   10   -8    -22.00     15.26
    8   10   -8    -22.00     15.26
    8   10   -8    -22.00     15.26
   -8  -10    8    -22.00    -15.26
   -8  -10    8    -22.00    -15.26
    8  -10   -8    -21.06     16.87
    8  -10   -8    -21.06     16.87
    8  -10   -8    -21.06     16.87
    8  -10   -8    -21.06     16.87
    8  -10   -8    -21.06     16.87
   -8  -10    8    -22.00    -15.26
   10   10  -10    -15.44     12.96
   10   10  -10    -15.44     12.96
  -10   10   10    -16.33      0.07
   10   10  -10    -15.44     12.96
   10   10  -10    -15.44     12.96
   10  -10  -10    -16.33     -0.07
   10  -10  -10    -16.33     -0.07
   10  -10  -10    -16.33     -0.07
   10  -10  -10    -16.33     -0.07
  -10  -10   10    -15.44    -12.96
   10  -10  -10    -16.33     -0.07
  -10  -10   10    -15.44    -12.96
  -10  -10   10    -15.44    -12.96
   12   10  -12     -5.51    -13.46
   12   10  -12     -5.51    -13.46
   12   10  -12     -5.51    -13.46
  -12   10   12     -8.48      8.24
   12   10  -12     -5.51    -13.46
  -12  -10   12     -5.51     13.46
  -12  -10   12     -5.51     13.46
   12  -10  -12     -8.48     -8.24
   12  -10  -12     -8.48     -8.24
  -12  -10   12     -5.51     13.46
   12  -10  -12     -8.48     -8.24
   12  -10  -12     -8.48     -8.24
   14   10  -14     -1.16     -4.97
  -14   10   14     -3.22     16.35
   14   10  -14     -1.16     -4.97
   14   10  -14     -1.16     -4.97
   14   10  -14     -1.16     -4.97
   14  -10  -14     -3.22    -16.35
   14  -10  -14     -3.22    -16.35
  -14  -10   14     -1.16      4.97
   14  -10  -14     -3.22    -16.35
   14  -10  -14     -3.22    -16.35
  -14  -10   14     -1.16      4.97
  -14  -10   14     -1.16      4.97
   14  -10  -14     -3.22    -16.35
   16   10  -16     -6.02     -6.84
   16   10  -16     -6.02     -6.84
   16   10  -16     -6.02     -6.84
   16   10  -16     -6.02     -6.84
   16  -10  -16     -8.32      2.42
   16  -10  -16     -8.32      2.42
   16  -10  -16     -8.32      2.42
  -16  -10   16     -6.02      6.84
  -16  -10   16     -6.02      6.84
   16  -10  -16     -8.32      2.42
   16  -10  -16     -8.32      2.42
   18   10  -18     13.57    -19.95
   18   10  -18     13.57    -19.95
   18   10  -18     13.57    -19.95
   18   10  -18     13.57    -19.95
  -18  -10   18     13.57     19.95
   18  -10  -18     15.80     -1.36
   18  -10  -18     15.80     -1.36
  -18  -10   18     13.57     19.95
   18  -10  -18     15.80     -1.36
   18  -10  -18     15.80     -1.36
   18  -10  -18     15.80     -1.36
   20   10  -20      8.13     -2.22
   20   10  -20      8.13     -2.22
   20   10  -20      8.13     -2.22
   20   10  -20      8.13     -2.22
   20  -10  -20      7.57     -1.25
  -20  -10   20      8.13      2.22
   20  -10  -20      7.57     -1.25
   20  -10  -20      7.57     -1.25
   20  -10  -20      7.57     -1.25
   22   10  -22      0.89     -8.23
   22   10  -22      0.89     -8.23
   22   10  -22      0.89     -8.23
   22   10  -22      0.89     -8.23
   22  -10  -22      2.00     -4.72
   22  -10  -22      2.00     -4.72
   22  -10  -22      2.00     -4.72
   22  -10  -22      2.00     -4.72
   24   10  -24      0.48    -18.84
   24   10  -24      0.48    -18.84
   24   10  -24      0.48    -18.84
   24  -10  -24      0.90     -8.15
   24  -10  -24      0.90     -8.15
   24  -10  -24      0.90     -8.15
   24  -10  -24      0.90     -8.15
   26   10  -26      3.81      0.90
   26   10  -26      3.81      0.90
   26   10  -26      3.81      0.90
   26  -10  -26      1.07    -10.24
   26  -10  -26      1.07    -10.24
   26  -10  -26      1.07    -10.24
   26  -10  -26      1.07    -10.24
   28   10  -28      1.17    -32.65
   28   10  -28      1.17    -32.65
   28   10  -28      1.17    -32.65
   28  -10  -28     -2.15    -37.04
   28  -10  -28     -2.15    -37.04
   28  -10  -28     -2.15    -37.04
   28  -10  -28     -2.15    -37.04
   30   10  -30    -16.12     20.10
   30   10  -30    -16.12     20.10
   30   10  -30    -16.12     20.10
   30  -10  -30    -16.60    -29.91
   30  -10  -30    -16.60    -29.91
   30  -10  -30    -16.60    -29.91
   30  -10  -30    -16.60    -29.91
   32   10  -32      3.36     -1.40
   32   10  -32      3.36     -1.40
   32   10  -32      3.36     -1.40
   32  -10  -32      4.31      5.95
   32  -10  -32      4.31      5.95
   32  -10  -32      4.31      5.95
   32  -10  -32      4.31      5.95
   34   10  -34      4.37     -1.17
   34   10  -34      4.37     -1.17
   34   10  -34      4.37     -1.17
   34  -10  -34      2.87      5.31
   34  -10  -34      2.87      5.31
   34  -10  -34      2.87      5.31
   34  -10  -34      2.87      5.31
   36   10  -36      2.07     -6.64
   36   10  -36      2.07     -6.64
   36   10  -36      2.07     -6.64
   36  -10  -36     -1.41    -11.91
   36  -10  -36     -1.41    -11.91
   36  -10  -36     -1.41    -11.91
   36  -10  -36     -1.41    -11.91
   -1   11    1     13.48    -16.57
    1   11   -1    -10.19    -11.78
   -1   11    1     13.48    -16.57
    1   11   -1    -10.19    -11.78
    1   11   -1    -10.19    -11.78
    1   11   -1    -10.19    -11.78
   -1  -11    1    -10.19     11.78
   -1  -11    1    -10.19     11.78
   -1  -11    1    -10.19     11.78
    1  -11   -1     13.48     16.57
    1  -11   -1     13.48     16.57
   -1  -11    1    -10.19     11.78
    1  -11   -1     13.48     16.57
    1  -11   -1     13.48     16.57
    1  -11   -1     13.48     16.57
   -1  -11    1    -10.19     11.78
   -3   11    3     31.04    -10.51
    3   11   -3    -30.87      2.05
    3   11   -3    -30.87      2.05
    3   11   -3    -30.87      2.05
   -3   11    3     31.04    -10.51
    3   11   -3    -30.87      2.05
    3  -11   -3     31.04     10.51
   -3  -11    3    -30.87     -2.05
    3  -11   -3     31.04     10.51
    3  -11   -3     31.04     10.51
    3  -11   -3     31.04     10.51
   -3  -11    3    -30.87     -2.05
   -3  -11    3    -30.87     -2.05
    3  -11   -3     31.04     10.51
   -3  -11    3    -30.87     -2.05
   -3  -11    3    -30.87     -2.05
    5   11   -5    -13.22    -25.28
    5   11   -5    -13.22    -25.28
    5   11   -5    -13.22    -25.28
    5   11   -5    -13.22    -25.28
   -5   11    5     11.73    -22.86
   -5  -11    5    -13.22     25.28
   -5  -11    5    -13.22     25.28
    5  -11   -5     11.73     22.86
    5  -11   -5     11.73     22.86
    5  -11   -5     11.73     22.86
   -5  -11    5    -13.22     25.28
    7   11   -7     94.52    -37.59
    7   11   -7     94.52    -37.59
    7   11   -7     94.52    -37.59
    7   11   -7     94.52    -37.59
   -7   11    7    -94.28    -34.73
   -7   11    7    -94.28    -34.73
    7  -11   -7    -94.28     34.73
    7  -11   -7    -94.28     34.73
   -7  -11    7     94.52     37.59
   -7  -11    7     94.52     37.59
    7  -11   -7    -94.28     34.73
    7  -11   -7    -94.28     34.73
    7  -11   -7    -94.28     34.73
   -7  -11    7     94.52     37.59
   -9   11    9    -38.82      0.36
    9   11   -9     38.79    -10.12
    9   11   -9     38.79    -10.12
    9   11   -9     38.79    -10.12
    9   11   -9     38.79    -10.12
   -9   11    9    -38.82      0.36
   -9  -11    9     38.79     10.12
   -9  -11    9     38.79     10.12
    9  -11   -9    -38.82     -0.36
    9  -11   -9    -38.82     -0.36
    9  -11   -9    -38.82     -0.36
    9  -11   -9    -38.82     -0.36
    9  -11   -9    -38.82     -0.36
   -9  -11    9     38.79     10.12
  -11   11   11    -31.81     18.32
   11   11  -11     30.87     34.80
   11   11  -11     30.87     34.80
   11   11  -11     30.87     34.80
   11   11  -11     30.87     34.80
   11  -11  -11    -31.81    -18.32
  -11  -11   11     30.87    -34.80
   11  -11  -11    -31.81    -18.32
   11  -11  -11    -31.81    -18.32
   11  -11  -11    -31.81    -18.32
   11  -11  -11    -31.81    -18.32
  -11  -11   11     30.87    -34.80
  -11  -11   11     30.87    -34.80
   13   11  -13      7.36      6.09
   13   11  -13      7.36      6.09
   13   11  -13      7.36      6.09
   13   11  -13      7.36      6.09
  -13   11   13    -10.59     23.72
   13  -11  -13    -10.59    -23.72
   13  -11  -13    -10.59    -23.72
  -13  -11   13      7.36     -6.09
  -13  -11   13      7.36     -6.09
  -13  -11   13      7.36     -6.09
   13  -11  -13    -10.59    -23.72
   13  -11  -13    -10.59    -23.72
   15   11  -15     15.34     11.49
   15   11  -15     15.34     11.49
   15   11  -15     15.34     11.49
   15   11  -15     15.34     11.49
  -15  -11   15     15.34    -11.49
   15  -11  -15    -17.70    -10.33
   15  -11  -15    -17.70    -10.33
   15  -11  -15    -17.70    -10.33
  -15  -11   15     15.34    -11.49
   15  -11  -15    -17.70    -10.33
  -15  -11   15     15.34    -11.49
   15  -11  -15    -17.70    -10.33
   17   11  -17     -2.74     -1.15
   17   11  -17     -2.74     -1.15
   17   11  -17     -2.74     -1.15
   17   11  -17     -2.74     -1.15
   17  -11  -17      5.82      3.81
  -17  -11   17     -2.74      1.15
   17  -11  -17      5.82      3.81
   17  -11  -17      5.82      3.81
   17  -11  -17      5.82      3.81
   17  -11  -17      5.82      3.81
  -17  -11   17     -2.74      1.15
  -17  -11   17     -2.74      1.15
   19   11  -19    -12.27     -5.08
   19   11  -19    -12.27     -5.08
   19   11  -19    -12.27     -5.08
   19   11  -19    -12.27     -5.08
   19  -11  -19     10.01     11.49
   19  -11  -19     10.01     11.49
   19  -11  -19     10.01     11.49
   19  -11  -19     10.01     11.49
  -19  -11   19    -12.27      5.08
   21   11  -21     -5.02     -0.87
   21   11  -21     -5.02     -0.87
   21   11  -21     -5.02     -0.87
   21   11  -21     -5.02     -0.87
   21  -11  -21      7.28      3.27
   21  -11  -21      7.28      3.27
   21  -11  -21      7.28      3.27
   21  -11  -21      7.28      3.27
   23   11  -23      1.02      2.86
   23   11  -23      1.02      2.86
   23   11  -23      1.02      2.86
   23  -11  -23      0.56     -1.38
   23  -11  -23      0.56     -1.38
   23  -11  -23      0.56     -1.38
   23  -11  -23      0.56     -1.38
   25   11  -25      4.49      4.26
   25   11  -25      4.49      4.26
   25   11  -25      4.49      4.26
   25  -11  -25     -1.94     -9.51
   25  -11  -25     -1.94     -9.51
   25  -11  -25     -1.94     -9.51
   25  -11  -25     -1.94     -9.51
   27   11  -27     -8.82     11.44
   27   11  -27     -8.82     11.44
   27   11  -27     -8.82     11.44
   27  -11  -27     10.51     -6.93
   27  -11  -27     10.51     -6.93
   27  -11  -27     10.51     -6.93
   27  -11  -27     10.51     -6.93
   29   11  -29     12.00     -6.84
   29   11  -29     12.00     -6.84
   29   11  -29     12.00     -6.84
   29  -11  -29    -10.62     -7.42
   29  -11  -29    -10.62     -7.42
   29  -11  -29    -10.62     -7.42
   29  -11  -29    -10.62     -7.42
   31   11  -31     -9.90      7.60
   31   11  -31     -9.90      7.60
   31   11  -31     -9.90      7.60
   31  -11  -31      9.79     21.68
   31  -11  -31      9.79     21.68
   31  -11  -31      9.79     21.68
   31  -11  -31      9.79     21.68
   33   11  -33     -7.82     -3.19
   33   11  -33     -7.82     -3.19
   33   11  -33     -7.82     -3.19
   33  -11  -33      5.81      3.79
   33  -11  -33      5.81      3.79
   33  -11  -33      5.81      3.79
   33  -11  -33      5.81      3.79
   35   11  -35      1.14     -1.10
   35   11  -35      1.14     -1.10
   35   11  -35      1.14     -1.10
   35  -11  -35     -2.04    -13.03
   35  -11  -35     -2.04    -13.03
   35  -11  -35     -2.04    -13.03
   35  -11  -35     -2.04    -13.03
   37   11  -37    -12.62    -12.66
   37   11  -37    -12.62    -12.66
   37  -11  -37     12.55      5.58
   37  -11  -37     12.55      5.58
   37  -11  -37     12.55      5.58
    0   12    0     48.87     -1.02
    0   12    0     48.87     -1.02
    0   12    0     48.87     -1.02
    0  -12    0     48.87      1.02
    0  -12    0     48.87      1.02
    2   12   -2      7.94      3.27
    2   12   -2      7.94      3.27
    2   12   -2      7.94      3.27
   -2   12    2      6.26    -13.53
   -2   12    2      6.26    -13.53
    2   12   -2      7.94      3.27
    2  -12   -2      6.26     13.53
    2  -12   -2      6.26     13.53
   -2  -12    2      7.94     -3.27
   -2  -12    2      7.94     -3.27
    2  -12   -2      6.26     13.53
    2  -12   -2      6.26     13.53
   -2  -12    2      7.94     -3.27
    2  -12   -2      6.26     13.53
   -2  -12    2      7.94     -3.27
   -2  -12    2      7.94     -3.27
    4   12   -4    -20.14     16.90
   -4   12    4    -17.56    -12.30
    4   12   -4    -20.14     16.90
    4   12   -4    -20.14     16.90
   -4   12    4    -17.56    -12.30
    4   12   -4    -20.14     16.90
   -4  -12    4    -20.14    -16.90
   -4  -12    4    -20.14    -16.90
    4  -12   -4    -17.56     12.30
    4  -12   -4    -17.56     12.30
    4  -12   -4    -17.56     12.30
   -4  -12    4    -20.14    -16.90
    4  -12   -4    -17.56     12.30
   -4  -12    4    -20.14    -16.90
   -6   12    6    -28.48    -10.65
    6   12   -6    -30.20     17.32
    6   12   -6    -30.20     17.32
    6   12   -6    -30.20     17.32
   -6   12    6    -28.48    -10.65
   -6  -12    6    -30.20    -17.32
    6  -12   -6    -28.48     10.65
    6  -12   -6    -28.48     10.65
    6  -12   -6    -28.48     10.65
   -6  -12    6    -30.20    -17.32
    6  -12   -6    -28.48     10.65
    6  -12   -6    -28.48     10.65
   -6  -12    6    -30.20    -17.32
   -8   12    8     32.00      7.57
    8   12   -8     35.99     -8.65
    8   12   -8     35.99     -8.65
   -8   12    8     32.00      7.57
    8   12   -8     35.99     -8.65
    8   12   -8     35.99     -8.65
    8  -12   -8     32.00     -7.57
    8  -12   -8     32.00     -7.57
    8  -12   -8     32.00     -7.57
   -8  -12    8     35.99      8.65
   -8  -12    8     35.99      8.65
    8  -12   -8     32.00     -7.57
   -8  -12    8     35.99      8.65
   10   12  -10    -17.29    -45.88
   10   12  -10    -17.29    -45.88
   10   12  -10    -17.29    -45.88
   10   12  -10    -17.29    -45.88
  -10   12   10    -23.95     17.75
  -10   12   10    -23.95     17.75
  -10  -12   10    -17.29     45.88
   10  -12  -10    -23.95    -17.75
   10  -12  -10    -23.95    -17.75
   10  -12  -10    -23.95    -17.75
  -10  -12   10    -17.29     45.88
  -10  -12   10    -17.29     45.88
   10  -12  -10    -23.95    -17.75
   10  -12  -10    -23.95    -17.75
   12   12  -12    -14.19     -2.41
   12   12  -12    -14.19     -2.41
   12   12  -12    -14.19     -2.41
   12   12  -12    -14.19     -2.41
  -12   12   12    -19.00     13.37
   12  -12  -12    -19.00    -13.37
   12  -12  -12    -19.00    -13.37
   12  -12  -12    -19.00    -13.37
  -12  -12   12    -14.19      2.41
  -12  -12   12    -14.19      2.41
   12  -12  -12    -19.00    -13.37
  -12  -12   12    -14.19      2.41
   12  -12  -12    -19.00    -13.37
   14   12  -14    -31.32      1.79
   14   12  -14    -31.32      1.79
   14   12  -14    -31.32      1.79
   14   12  -14    -31.32      1.79
   14  -12  -14    -29.52      6.70
  -14  -12   14    -31.32     -1.79
   14  -12  -14    -29.52      6.70
   14  -12  -14    -29.52      6.70
   14  -12  -14    -29.52      6.70
  -14  -12   14    -31.32     -1.79
  -14  -12   14    -31.32     -1.79
   14  -12  -14    -29.52      6.70
   16   12  -16      3.56     10.35
   16   12  -16      3.56     10.35
   16   12  -16      3.56     10.35
   16   12  -16      3.56     10.35
   16  -12  -16      6.38     18.23
   16  -12  -16      6.38     18.23
   16  -12  -16      6.38     18.23
   16  -12  -16      6.38     18.23
   16  -12  -16      6.38     18.23
  -16  -12   16      3.56    -10.35
  -16  -12   16      3.56    -10.35
  -16  -12   16      3.56    -10.35
   18   12  -18     12.06     -5.87
   18   12  -18     12.06     -5.87
   18   12  -18     12.06     -5.87
   18   12  -18     12.06     -5.87
   18  -12  -18      7.34      6.21
   18  -12  -18      7.34      6.21
   18  -12  -18      7.34      6.21
  -18  -12   18     12.06      5.87
   18  -12  -18      7.34      6.21
   20   12  -20      5.18     -0.43
   20   12  -20      5.18     -0.43
   20   12  -20      5.18     -0.43
   20  -12  -20      2.60     -7.31
   20  -12  -20      2.60     -7.31
   20  -12  -20      2.60     -7.31
   20  -12  -20      2.60     -7.31
   22   12  -22      3.17     10.34
   22   12  -22      3.17     10.34
   22   12  -22      3.17     10.34
   22  -12  -22      3.28     16.17
   22  -12  -22      3.28     16.17
   22  -12  -22      3.28     16.17
   22  -12  -22      3.28     16.17
   24   12  -24     -7.88      4.22
   24   12  -24     -7.88      4.22
   24   12  -24     -7.88      4.22
   24  -12  -24     -6.62      8.45
   24  -12  -24     -6.62      8.45
   24  -12  -24     -6.62      8.45
   24  -12  -24     -6.62      8.45
   26   12  -26      3.09     -8.56
   26   12  -26      3.09     -8.56
   26   12  -26      3.09     -8.56
   26  -12  -26      0.84      3.36
   26  -12  -26      0.84      3.36
   26  -12  -26      0.84      3.36
   26  -12  -26      0.84      3.36
   28   12  -28     -7.04     -5.66
   28   12  -28     -7.04     -5.66
   28   12  -28     -7.04     -5.66
   28  -12  -28     -9.69      3.65
   28  -12  -28     -9.69      3.65
   28  -12  -28     -9.69      3.65
   28  -12  -28     -9.69      3.65
   30   12  -30      7.75    -24.38
   30   12  -30      7.75    -24.38
   30   12  -30      7.75    -24.38
   30  -12  -30      9.09    -14.84
   30  -12  -30      9.09    -14.84
   30  -12  -30      9.09    -14.84
   30  -12  -30      9.09    -14.84
   32   12  -32     -9.79    -13.61
   32   12  -32     -9.79    -13.61
   32   12  -32     -9.79    -13.61
   32  -12  -32     -9.04    -25.90
   32  -12  -32     -9.04    -25.90
   32  -12  -32     -9.04    -25.90
   32  -12  -32     -9.04    -25.90
   34   12  -34     -6.41     -0.49
   34   12  -34     -6.41     -0.49
   34   12  -34     -6.41     -0.49
   34  -12  -34     -5.89    -20.35
   34  -12  -34     -5.89    -20.35
   34  -12  -34     -5.89    -20.35
   34  -12  -34     -5.89    -20.35
   36   12  -36     11.02     13.54
   36   12  -36     11.02     13.54
   36  -12  -36     10.24      7.70
   36  -12  -36     10.24      7.70
   36  -12  -36     10.24      7.70
    1   13   -1     11.66      4.05
    1   13   -1     11.66      4.05
   -1   13    1    -13.39     -1.44
   -1   13    1    -13.39     -1.44
    1   13   -1     11.66      4.05
   -1  -13    1     11.66     -4.05
    1  -13   -1    -13.39      1.44
   -1  -13    1     11.66     -4.05
   -1  -13    1     11.66     -4.05
    1  -13   -1    -13.39      1.44
   -1  -13    1     11.66     -4.05
    1  -13   -1    -13.39      1.44
    1  -13   -1    -13.39      1.44
   -1  -13    1     11.66     -4.05
    3   13   -3     -5.71     11.20
    3   13   -3     -5.71     11.20
   -3   13    3      7.69     13.69
    3   13   -3     -5.71     11.20
    3   13   -3     -5.71     11.20
   -3   13    3      7.69     13.69
    3  -13   -3      7.69    -13.69
    3  -13   -3      7.69    -13.69
   -3  -13    3     -5.71    -11.20
    3  -13   -3      7.69    -13.69
   -3  -13    3     -5.71    -11.20
    3  -13   -3      7.69    -13.69
    3  -13   -3      7.69    -13.69
   -3  -13    3     -5.71    -11.20
   -5   13    5     -8.01     11.57
    5   13   -5      6.47      4.97
    5   13   -5      6.47      4.97
   -5   13    5     -8.01     11.57
    5   13   -5      6.47      4.97
    5   13   -5      6.47      4.97
    5  -13   -5     -8.01    -11.57
   -5  -13    5      6.47     -4.97
    5  -13   -5     -8.01    -11.57
   -5  -13    5      6.47     -4.97
    5  -13   -5     -8.01    -11.57
    5  -13   -5     -8.01    -11.57
   -5  -13    5      6.47     -4.97
    5  -13   -5     -8.01    -11.57
   -5  -13    5      6.47     -4.97
    7   13   -7    -11.58      3.19
    7   13   -7    -11.58      3.19
   -7   13    7      9.18      3.92
   -7   13    7      9.18      3.92
    7   13   -7    -11.58      3.19
   -7  -13    7    -11.58     -3.19
   -7  -13    7    -11.58     -3.19
    7  -13   -7      9.18     -3.92
    7  -13   -7      9.18     -3.92
    7  -13   -7      9.18     -3.92
    7  -13   -7      9.18     -3.92
    7  -13   -7      9.18     -3.92
    9   13   -9     22.54     11.02
   -9   13    9    -22.20     -0.03
    9   13   -9     22.54     11.02
    9   13   -9     22.54     11.02
   -9   13    9    -22.20     -0.03
    9   13   -9     22.54     11.02
    9  -13   -9    -22.20      0.03
    9  -13   -9    -22.20      0.03
   -9  -13    9     22.54    -11.02
   -9  -13    9     22.54    -11.02
    9  -13   -9    -22.20      0.03
    9  -13   -9    -22.20      0.03
   -9  -13    9     22.54    -11.02
   11   13  -11      1.99    -24.63
  -11   13   11     -0.75    -18.04
  -11   13   11     -0.75    -18.04
   11   13  -11      1.99    -24.63
   11   13  -11      1.99    -24.63
   11   13  -11      1.99    -24.63
   11  -13  -11     -0.75     18.04
  -11  -13   11      1.99     24.63
  -11  -13   11      1.99     24.63
  -11  -13   11      1.99     24.63
   11  -13  -11     -0.75     18.04
   11  -13  -11     -0.75     18.04
   11  -13  -11     -0.75     18.04
   11  -13  -11     -0.75     18.04
   13   13  -13     -5.45    -14.34
   13   13  -13     -5.45    -14.34
   13   13  -13     -5.45    -14.34
   13   13  -13     -5.45    -14.34
   13  -13  -13      6.67     10.58
   13  -13  -13      6.67     10.58
   13  -13  -13      6.67     10.58
  -13  -13   13     -5.45     14.34
  -13  -13   13     -5.45     14.34
   13  -13  -13      6.67     10.58
   13  -13  -13      6.67     10.58
  -13  -13   13     -5.45     14.34
   15   13  -15    -28.77     -3.01
   15   13  -15    -28.77     -3.01
   15   13  -15    -28.77     -3.01
   15   13  -15    -28.77     -3.01
   15  -13  -15     27.51     -9.78
   15  -13  -15     27.51     -9.78
   15  -13  -15     27.51     -9.78
   15  -13  -15     27.51     -9.78
  -15  -13   15    -28.77      3.01
   15  -13  -15     27.51     -9.78
   17   13  -17     -3.08     10.77
   17   13  -17     -3.08     10.77
   17   13  -17     -3.08     10.77
   17  -13  -17      4.68     -2.88
   17  -13  -17      4.68     -2.88
  -17  -13   17     -3.08    -10.77
   17  -13  -17      4.68     -2.88
   17  -13  -17      4.68     -2.88
   19   13  -19     -1.86    -11.93
   19   13  -19     -1.86    -11.93
   19   13  -19     -1.86    -11.93
   19  -13  -19      2.98     10.92
   19  -13  -19      2.98     10.92
   19  -13  -19      2.98     10.92
   19  -13  -19      2.98     10.92
   21   13  -21     -1.54    -18.29
   21   13  -21     -1.54    -18.29
   21   13  -21     -1.54    -18.29
   21  -13  -21      3.72     27.54
   21  -13  -21      3.72     27.54
   21  -13  -21      3.72     27.54
   21  -13  -21      3.72     27.54
   23   13  -23      4.84     18.34
   23   13  -23      4.84     18.34
   23   13  -23      4.84     18.34
   23  -13  -23     -6.16     -9.71
   23  -13  -23     -6.16     -9.71
   23  -13  -23     -6.16     -9.71
   23  -13  -23     -6.16     -9.71
   25   13  -25      1.74      6.72
   25   13  -25      1.74      6.72
   25   13  -25      1.74      6.72
   25  -13  -25     -1.86     10.03
   25  -13  -25     -1.86     10.03
   25  -13  -25     -1.86     10.03
   25  -13  -25     -1.86     10.03
   27   13  -27     12.31    -28.47
   27   13  -27     12.31    -28.47
   27   13  -27     12.31    -28.47
   27  -13  -27    -10.74     34.95
   27  -13  -27    -10.74     34.95
   27  -13  -27    -10.74     34.95
   27  -13  -27    -10.74     34.95
   29   13  -29     -5.41     24.37
   29   13  -29     -5.41     24.37
   29   13  -29     -5.41     24.37
   29  -13  -29      9.46    -30.60
   29  -13  -29      9.46    -30.60
   29  -13  -29      9.46    -30.60
   29  -13  -29      9.46    -30.60
   31   13  -31      1.03      4.07
   31   13  -31      1.03      4.07
   31   13  -31      1.03      4.07
   31  -13  -31     -1.61    -20.70
   31  -13  -31     -1.61    -20.70
   31  -13  -31     -1.61    -20.70
   31  -13  -31     -1.61    -20.70
   33   13  -33     -6.65     -4.63
   33   13  -33     -6.65     -4.63
   33   13  -33     -6.65     -4.63
   33  -13  -33      5.82    -14.49
   33  -13  -33      5.82    -14.49
   33  -13  -33      5.82    -14.49
   33  -13  -33      5.82    -14.49
   35   13  -35     -4.04     -2.87
   35   13  -35     -4.04     -2.87
   35   13  -35     -4.04     -2.87
   35  -13  -35      3.64      8.64
   35  -13  -35      3.64      8.64
   35  -13  -35      3.64      8.64
   35  -13  -35      3.64      8.64
    0   14    0    -52.01     -2.96
    0   14    0    -52.01     -2.96
    0   14    0    -52.01     -2.96
    0  -14    0    -52.01      2.96
    0  -14    0    -52.01      2.96
    0  -14    0    -52.01      2.96
    0  -14    0    -52.01      2.96
    0  -14    0    -52.01      2.96
    2   14   -2     -0.06      1.21
    2   14   -2     -0.06      1.21
   -2   14    2      1.92     -7.29
    2   14   -2     -0.06      1.21
   -2   14    2      1.92     -7.29
   -2  -14    2     -0.06     -1.21
    2  -14   -2      1.92      7.29
   -2  -14    2     -0.06     -1.21
   -2  -14    2     -0.06     -1.21
    2  -14   -2      1.92      7.29
   -2  -14    2     -0.06     -1.21
    2  -14   -2      1.92      7.29
    2  -14   -2      1.92      7.29
    2  -14   -2      1.92      7.29
   -2  -14    2     -0.06     -1.21
    4   14   -4     18.75     -0.91
    4   14   -4     18.75     -0.91
    4   14   -4     18.75     -0.91
    4   14   -4     18.75     -0.91
   -4   14    4     18.92      5.90
   -4   14    4     18.92      5.90
   -4  -14    4     18.75      0.91
    4  -14   -4     18.92     -5.90
    4  -14   -4     18.92     -5.90
   -4  -14    4     18.75      0.91
   -4  -14    4     18.75      0.91
    4  -14   -4     18.92     -5.90
    4  -14   -4     18.92     -5.90
    4  -14   -4     18.92     -5.90
   -4  -14    4     18.75      0.91
    6   14   -6     35.93      2.15
    6   14   -6     35.93      2.15
   -6   14    6     37.90      7.38
    6   14   -6     35.93      2.15
   -6   14    6     37.90      7.38
    6  -14   -6     37.90     -7.38
    6  -14   -6     37.90     -7.38
   -6  -14    6     35.93     -2.15
   -6  -14    6     35.93     -2.15
    6  -14   -6     37.90     -7.38
    6  -14   -6     37.90     -7.38
    6  -14   -6     37.90     -7.38
   -6  -14    6     35.93     -2.15
    8   14   -8     -5.88     -6.83
    8   14   -8     -5.88     -6.83
    8   14   -8     -5.88     -6.83
   -8   14    8     -4.40      6.14
   -8   14    8     -4.40      6.14
    8  -14   -8     -4.40     -6.14
    8  -14   -8     -4.40     -6.14
   -8  -14    8     -5.88      6.83
    8  -14   -8     -4.40     -6.14
   -8  -14    8     -5.88      6.83
    8  -14   -8     -4.40     -6.14
   -8  -14    8     -5.88      6.83
    8  -14   -8     -4.40     -6.14
   10   14  -10     -7.15      0.03
   10   14  -10     -7.15      0.03
   10   14  -10     -7.15      0.03
  -10   14   10    -11.17      3.50
  -10   14   10    -11.17      3.50
   10   14  -10     -7.15      0.03
   10  -14  -10    -11.17     -3.50
  -10  -14   10     -7.15     -0.03
  -10  -14   10     -7.15     -0.03
   10  -14  -10    -11.17     -3.50
   10  -14  -10    -11.17     -3.50
  -10  -14   10     -7.15     -0.03
   10  -14  -10    -11.17     -3.50
  -12   14   12    -12.59     30.65
  -12   14   12    -12.59     30.65
   12   14  -12     -5.92    -17.34
   12   14  -12     -5.92    -17.34
   12   14  -12     -5.92    -17.34
   12   14  -12     -5.92    -17.34
   12  -14  -12    -12.59    -30.65
   12  -14  -12    -12.59    -30.65
  -12  -14   12     -5.92     17.34
   12  -14  -12    -12.59    -30.65
   12  -14  -12    -12.59    -30.65
   12  -14  -12    -12.59    -30.65
   14   14  -14     -2.11     -8.75
   14   14  -14     -2.11     -8.75
   14   14  -14     -2.11     -8.75
  -14  -14   14     -2.11      8.75
   14  -14  -14     -7.47    -23.17
   14  -14  -14     -7.47    -23.17
   14  -14  -14     -7.47    -23.17
   14  -14  -14     -7.47    -23.17
   14  -14  -14     -7.47    -23.17
   16   14  -16    -12.94     -5.30
   16   14  -16    -12.94     -5.30
   16   14  -16    -12.94     -5.30
   16  -14  -16     -8.92      5.47
   16  -14  -16     -8.92      5.47
   16  -14  -16     -8.92      5.47
  -16  -14   16    -12.94      5.30
   16  -14  -16     -8.92      5.47
   16  -14  -16     -8.92      5.47
   18   14  -18      1.06     10.41
   18   14  -18      1.06     10.41
   18   14  -18      1.06     10.41
   18  -14  -18      0.41      0.05
   18  -14  -18      0.41      0.05
   18  -14  -18      0.41      0.05
   20   14  -20      2.87     -1.23
   20   14  -20      2.87     -1.23
   20   14  -20      2.87     -1.23
   20  -14  -20      4.93     -6.71
   20  -14  -20      4.93     -6.71
   20  -14  -20      4.93     -6.71
   20  -14  -20      4.93     -6.71
   22   14  -22      0.42    -29.50
   22   14  -22      0.42    -29.50
   22   14  -22      0.42    -29.50
   22  -14  -22      0.92    -26.80
   22  -14  -22      0.92    -26.80
   22  -14  -22      0.92    -26.80
   22  -14  -22      0.92    -26.80
   24   14  -24     -0.51      8.62
   24   14  -24     -0.51      8.62
   24   14  -24     -0.51      8.62
   24  -14  -24      2.12     14.68
   24  -14  -24      2.12     14.68
   24  -14  -24      2.12     14.68
   24  -14  -24      2.12     14.68
   26   14  -26      2.60     26.27
   26   14  -26      2.60     26.27
   26   14  -26      2.60     26.27
   26  -14  -26      4.29     23.84
   26  -14  -26      4.29     23.84
   26  -14  -26      4.29     23.84
   26  -14  -26      4.29     23.84
   28   14  -28     13.77    -44.29
   28   14  -28     13.77    -44.29
   28   14  -28     13.77    -44.29
   28  -14  -28     18.04    -43.09
   28  -14  -28     18.04    -43.09
   28  -14  -28     18.04    -43.09
   28  -14  -28     18.04    -43.09
   30   14  -30     -3.89     14.95
   30   14  -30     -3.89     14.95
   30   14  -30     -3.89     14.95
   30  -14  -30     -3.02     -7.14
   30  -14  -30     -3.02     -7.14
   30  -14  -30     -3.02     -7.14
   30  -14  -30     -3.02     -7.14
   32   14  -32      8.54     11.60
   32   14  -32      8.54     11.60
   32   14  -32      8.54     11.60
   32  -14  -32      9.26      1.87
   32  -14  -32      9.26      1.87
   32  -14  -32      9.26      1.87
   32  -14  -32      9.26      1.87
   34   14  -34      8.01     10.97
   34   14  -34      8.01     10.97
   34   14  -34      8.01     10.97
   34  -14  -34      8.67     27.27
   34  -14  -34      8.67     27.27
   34  -14  -34      8.67     27.27
   34  -14  -34      8.67     27.27
    1   15   -1    -26.04     -6.48
    1   15   -1    -26.04     -6.48
   -1   15    1     25.55      0.59
   -1   15    1     25.55      0.59
   -1   15    1     25.55      0.59
    1   15   -1    -26.04     -6.48
    1  -15   -1     25.55     -0.59
   -1  -15    1    -26.04      6.48
   -1  -15    1    -26.04      6.48
    1  -15   -1     25.55     -0.59
   -1  -15    1    -26.04      6.48
    1  -15   -1     25.55     -0.59
    1  -15   -1     25.55     -0.59
    3   15   -3     -6.87      6.32
   -3   15    3      5.44     17.38
    3   15   -3     -6.87      6.32
    3   15   -3     -6.87      6.32
   -3   15    3      5.44     17.38
    3   15   -3     -6.87      6.32
   -3  -15    3     -6.87     -6.32
   -3  -15    3     -6.87     -6.32
   -3  -15    3     -6.87     -6.32
    3  -15   -3      5.44    -17.38
   -3  -15    3     -6.87     -6.32
    3  -15   -3      5.44    -17.38
    3  -15   -3      5.44    -17.38
    3  -15   -3      5.44    -17.38
   -5   15    5     -2.26      5.01
    5   15   -5      3.42     -1.18
    5   15   -5      3.42     -1.18
    5   15   -5      3.42     -1.18
    5   15   -5      3.42     -1.18
   -5   15    5     -2.26      5.01
   -5  -15    5      3.42      1.18
    5  -15   -5     -2.26     -5.01
    5  -15   -5     -2.26     -5.01
    5  -15   -5     -2.26     -5.01
    5  -15   -5     -2.26     -5.01
   -5  -15    5      3.42      1.18
    5  -15   -5     -2.26     -5.01
   -5  -15    5      3.42      1.18
    7   15   -7     18.81     -4.47
    7   15   -7     18.81     -4.47
    7   15   -7     18.81     -4.47
   -7   15    7    -16.70     -6.15
    7  -15   -7    -16.70      6.15
   -7  -15    7     18.81      4.47
    7  -15   -7    -16.70      6.15
    7  -15   -7    -16.70      6.15
    7  -15   -7    -16.70      6.15
   -9   15    9     -1.18    -18.20
   -9   15    9     -1.18    -18.20
    9   15   -9     -0.29    -13.44
    9   15   -9     -0.29    -13.44
    9   15   -9     -0.29    -13.44
   -9  -15    9     -0.29     13.44
    9  -15   -9     -1.18     18.20
    9  -15   -9     -1.18     18.20
    9  -15   -9     -1.18     18.20
    9  -15   -9     -1.18     18.20
    9  -15   -9     -1.18     18.20
  -11   15   11     -5.55     -1.61
   11   15  -11      6.47     11.50
   11   15  -11      6.47     11.50
   11   15  -11      6.47     11.50
  -11   15   11     -5.55     -1.61
   11  -15  -11     -5.55      1.61
   11  -15  -11     -5.55      1.61
   11  -15  -11     -5.55      1.61
   11  -15  -11     -5.55      1.61
  -11  -15   11      6.47    -11.50
   11  -15  -11     -5.55      1.61
   13   15  -13     14.09      3.36
  -13   15   13    -13.99     -5.47
   13   15  -13     14.09      3.36
   13   15  -13     14.09      3.36
  -13  -15   13     14.09     -3.36
   13  -15  -13    -13.99      5.47
   13  -15  -13    -13.99      5.47
   13  -15  -13    -13.99      5.47
   13  -15  -13    -13.99      5.47
   13  -15  -13    -13.99      5.47
   15   15  -15     13.86     -3.02
   15   15  -15     13.86     -3.02
  -15   15   15    -11.66    -13.58
   15   15  -15     13.86     -3.02
   15  -15  -15    -11.66     13.58
  -15  -15   15     13.86      3.02
   15  -15  -15    -11.66     13.58
   15  -15  -15    -11.66     13.58
   15  -15  -15    -11.66     13.58
   15  -15  -15    -11.66     13.58
   17   15  -17     -1.91    -14.59
   17   15  -17     -1.91    -14.59
   17   15  -17     -1.91    -14.59
   17  -15  -17     -0.59      5.60
   17  -15  -17     -0.59      5.60
   17  -15  -17     -0.59      5.60
   17  -15  -17     -0.59      5.60
   19   15  -19    -14.89     11.62
   19   15  -19    -14.89     11.62
   19   15  -19    -14.89     11.62
   19  -15  -19     15.29    -13.76
   19  -15  -19     15.29    -13.76
   19  -15  -19     15.29    -13.76
   21   15  -21     -0.36     17.13
   21   15  -21     -0.36     17.13
   21   15  -21     -0.36     17.13
   21  -15  -21     -1.52    -15.19
   21  -15  -21     -1.52    -15.19
   21  -15  -21     -1.52    -15.19
   21  -15  -21     -1.52    -15.19
   23   15  -23     -4.08     -1.32
   23   15  -23     -4.08     -1.32
   23   15  -23     -4.08     -1.32
   23  -15  -23      0.16      3.86
   23  -15  -23      0.16      3.86
   23  -15  -23      0.16      3.86
   23  -15  -23      0.16      3.86
   25   15  -25     -9.84     -8.82
   25   15  -25     -9.84     -8.82
   25   15  -25     -9.84     -8.82
   25  -15  -25      6.71      5.63
   25  -15  -25      6.71      5.63
   25  -15  -25      6.71      5.63
   25  -15  -25      6.71      5.63
   27   15  -27    -14.19     23.14
   27   15  -27    -14.19     23.14
   27   15  -27    -14.19     23.14
   27  -15  -27     13.14    -22.60
   27  -15  -27     13.14    -22.60
   27  -15  -27     13.14    -22.60
   27  -15  -27     13.14    -22.60
   29   15  -29     -5.04    -14.13
   29   15  -29     -5.04    -14.13
   29  -15  -29      1.80     -8.62
   29  -15  -29      1.80     -8.62
   29  -15  -29      1.80     -8.62
   29  -15  -29      1.80     -8.62
   31   15  -31     -7.24      3.63
   31   15  -31     -7.24      3.63
   31  -15  -31      4.89     -3.10
   31  -15  -31      4.89     -3.10
   31  -15  -31      4.89     -3.10
   31  -15  -31      4.89     -3.10
   33   15  -33      6.15    -13.63
   33   15  -33      6.15    -13.63
   33  -15  -33     -7.10      9.32
   33  -15  -33     -7.10      9.32
   33  -15  -33     -7.10      9.32
   33  -15  -33     -7.10      9.32
   35   15  -35     -1.33      6.12
   35   15  -35     -1.33      6.12
   35  -15  -35     -4.61    -28.05
   35  -15  -35     -4.61    -28.05
   35  -15  -35     -4.61    -28.05
    0   16    0    -17.86      5.71
    0   16    0    -17.86      5.71
    0   16    0    -17.86      5.71
    0  -16    0    -17.86     -5.71
    0  -16    0    -17.86     -5.71
    0  -16    0    -17.86     -5.71
    0  -16    0    -17.86     -5.71
    2   16   -2    -19.16    -12.23
    2   16   -2    -19.16    -12.23
   -2   16    2    -20.50     11.56
    2   16   -2    -19.16    -12.23
   -2   16    2    -20.50     11.56
    2  -16   -2    -20.50    -11.56
    2  -16   -2    -20.50    -11.56
   -2  -16    2    -19.16     12.23
   -2  -16    2    -19.16     12.23
    2  -16   -2    -20.50    -11.56
    2  -16   -2    -20.50    -11.56
    4   16   -4    -14.10     -7.01
    4   16   -4    -14.10     -7.01
   -4   16    4    -14.62     14.18
   -4   16    4    -14.62     14.18
   -4  -16    4    -14.10      7.01
    4  -16   -4    -14.62    -14.18
    4  -16   -4    -14.62    -14.18
    4  -16   -4    -14.62    -14.18
    4  -16   -4    -14.62    -14.18
   -6   16    6     -1.11      7.87
   -6   16    6     -1.11      7.87
    6   16   -6     -2.39     -9.49
    6   16   -6     -2.39     -9.49
    6  -16   -6     -1.11     -7.87
    6  -16   -6     -1.11     -7.87
    6  -16   -6     -1.11     -7.87
    6  -16   -6     -1.11     -7.87
   -6  -16    6     -2.39      9.49
    8   16   -8      9.76     -7.19
    8   16   -8      9.76     -7.19
   -8   16    8      7.08     -1.32
   -8   16    8      7.08     -1.32
    8  -16   -8      7.08      1.32
    8  -16   -8      7.08      1.32
    8  -16   -8      7.08      1.32
    8  -16   -8      7.08      1.32
   10   16  -10    -10.89    -23.28
   10   16  -10    -10.89    -23.28
  -10   16   10    -11.68     11.72
  -10   16   10    -11.68     11.72
   10  -16  -10    -11.68    -11.72
   10  -16  -10    -11.68    -11.72
  -10  -16   10    -10.89     23.28
   10  -16  -10    -11.68    -11.72
   10  -16  -10    -11.68    -11.72
   12   16  -12    -12.68     -2.13
   12   16  -12    -12.68     -2.13
  -12   16   12    -18.84     13.36
   12  -16  -12    -18.84    -13.36
   12  -16  -12    -18.84    -13.36
  -12  -16   12    -12.68      2.13
   12  -16  -12    -18.84    -13.36
   12  -16  -12    -18.84    -13.36
   14   16  -14      4.50      5.93
  -14   16   14     -0.85      6.42
   14   16  -14      4.50      5.93
   14  -16  -14     -0.85     -6.42
   14  -16  -14     -0.85     -6.42
   14  -16  -14     -0.85     -6.42
  -14  -16   14      4.50     -5.93
   14  -16  -14     -0.85     -6.42
   16   16  -16      5.04      1.86
   16   16  -16      5.04      1.86
  -16   16   16      3.09      5.91
   16  -16  -16      3.09     -5.91
   16  -16  -16      3.09     -5.91
   16  -16  -16      3.09     -5.91
   18   16  -18     17.28    -38.86
   18   16  -18     17.28    -38.86
   18  -16  -18     17.41    -35.68
   18  -16  -18     17.41    -35.68
   18  -16  -18     17.41    -35.68
   20   16  -20     -3.44    -15.15
   20   16  -20     -3.44    -15.15
   20  -16  -20     -1.60     -5.61
   20  -16  -20     -1.60     -5.61
   20  -16  -20     -1.60     -5.61
   22   16  -22      2.42     -7.24
   22   16  -22      2.42     -7.24
   22  -16  -22      3.93      1.70
   22  -16  -22      3.93      1.70
   22  -16  -22      3.93      1.70
   24   16  -24     -9.01     13.53
   24   16  -24     -9.01     13.53
   24  -16  -24     -5.31     14.12
   24  -16  -24     -5.31     14.12
   24  -16  -24     -5.31     14.12
   26   16  -26     -2.16      5.52
   26   16  -26     -2.16      5.52
   26  -16  -26     -3.63      3.44
   26  -16  -26     -3.63      3.44
   26  -16  -26     -3.63      3.44
   28   16  -28     -3.08      3.35
   28   16  -28     -3.08      3.35
   28  -16  -28     -5.94      5.99
   28  -16  -28     -5.94      5.99
   28  -16  -28     -5.94      5.99
   30   16  -30     -3.57     20.92
   30   16  -30     -3.57     20.92
   30  -16  -30     -2.48     38.22
   30  -16  -30     -2.48     38.22
   30  -16  -30     -2.48     38.22
   32   16  -32     -1.41     28.22
   32   16  -32     -1.41     28.22
   32  -16  -32      5.13     14.88
   32  -16  -32      5.13     14.88
   32  -16  -32      5.13     14.88
   34   16  -34      7.88     -7.06
   34   16  -34      7.88     -7.06
   34  -16  -34      8.49    -17.04
   34  -16  -34      8.49    -17.04
   34  -16  -34      8.49    -17.04
    1   17   -1     -6.86    -19.09
    1   17   -1     -6.86    -19.09
   -1   17    1      6.71    -13.36
   -1   17    1      6.71    -13.36
    1  -17   -1      6.71     13.36
    1  -17   -1      6.71     13.36
    1  -17   -1      6.71     13.36
   -1  -17    1     -6.86     19.09
   -1  -17    1     -6.86     19.09
   -3   17    3    -10.43    -24.08
    3   17   -3      6.86    -26.67
   -3   17    3    -10.43    -24.08
   -3  -17    3      6.86     26.67
    3  -17   -3    -10.43     24.08
    3  -17   -3    -10.43     24.08
    3  -17   -3    -10.43     24.08
   -5   17    5      8.12    -28.13
    5   17   -5     -7.83    -13.14
    5   17   -5     -7.83    -13.14
   -5   17    5      8.12    -28.13
    5  -17   -5      8.12     28.13
   -5  -17    5     -7.83     13.14
    5  -17   -5      8.12     28.13
    5  -17   -5      8.12     28.13
    5  -17   -5      8.12     28.13
   -7   17    7     -4.77     -5.55
    7   17   -7      3.99      0.48
   -7   17    7     -4.77     -5.55
    7   17   -7      3.99      0.48
    7  -17   -7     -4.77      5.55
   -7  -17    7      3.99     -0.48
    7  -17   -7     -4.77      5.55
    7  -17   -7     -4.77      5.55
    7  -17   -7     -4.77      5.55
   -9   17    9     -8.18     -3.74
    9   17   -9      9.80     -4.08
    9   17   -9      9.80     -4.08
   -9   17    9     -8.18     -3.74
    9  -17   -9     -8.18      3.74
    9  -17   -9     -8.18      3.74
    9  -17   -9     -8.18      3.74
    9  -17   -9     -8.18      3.74
   11   17  -11     -3.97    -23.86
   11   17  -11     -3.97    -23.86
   11  -17  -11      2.39      2.52
   11  -17  -11      2.39      2.52
   11  -17  -11      2.39      2.52
   11  -17  -11      2.39      2.52
  -11  -17   11     -3.97     23.86
   13   17  -13     -9.97     -6.31
  -13   17   13      8.09      4.82
   13   17  -13     -9.97     -6.31
   13  -17  -13      8.09     -4.82
  -13  -17   13     -9.97      6.31
   13  -17  -13      8.09     -4.82
   13  -17  -13      8.09     -4.82
   13  -17  -13      8.09     -4.82
  -15   17   15     -5.16     -6.41
   15   17  -15      4.13     -4.36
   15   17  -15      4.13     -4.36
   15  -17  -15     -5.16      6.41
   15  -17  -15     -5.16      6.41
   15  -17  -15     -5.16      6.41
   17   17  -17    -22.25      0.87
  -17   17   17     19.52      1.63
   17   17  -17    -22.25      0.87
   17  -17  -17     19.52     -1.63
   17  -17  -17     19.52     -1.63
   17  -17  -17     19.52     -1.63
   19   17  -19      5.63    -26.48
  -19   17   19     -5.30    -28.81
   19   17  -19      5.63    -26.48
   19  -17  -19     -5.30     28.81
   19  -17  -19     -5.30     28.81
   19  -17  -19     -5.30     28.81
   21   17  -21     -0.54    -13.84
   21   17  -21     -0.54    -13.84
   21  -17  -21     -1.31      2.74
   21  -17  -21     -1.31      2.74
   21  -17  -21     -1.31      2.74
   23   17  -23      4.47    -17.28
   23   17  -23      4.47    -17.28
   23  -17  -23     -4.57      7.41
   23  -17  -23     -4.57      7.41
   23  -17  -23     -4.57      7.41
   25   17  -25     -5.98      1.84
   25   17  -25     -5.98      1.84
   25  -17  -25      3.70    -14.26
   25  -17  -25      3.70    -14.26
   25  -17  -25      3.70    -14.26
   27   17  -27     -3.49     18.44
   27   17  -27     -3.49     18.44
   27  -17  -27      5.36    -18.59
   27  -17  -27      5.36    -18.59
   27  -17  -27      5.36    -18.59
   29   17  -29      6.30    -23.53
   29   17  -29      6.30    -23.53
   29  -17  -29     -0.78     10.89
   29  -17  -29     -0.78     10.89
   29  -17  -29     -0.78     10.89
   31   17  -31      9.24    -10.80
   31   17  -31      9.24    -10.80
   31  -17  -31     -0.84    -27.25
   31  -17  -31     -0.84    -27.25
   31  -17  -31     -0.84    -27.25
   33   17  -33      7.47      3.20
   33   17  -33      7.47      3.20
   33  -17  -33     -6.73    -16.92
   33  -17  -33     -6.73    -16.92
   33  -17  -33     -6.73    -16.92
    0   18    0      1.75     17.95
    0   18    0      1.75     17.95
    0  -18    0      1.75    -17.95
    0  -18    0      1.75    -17.95
   -2   18    2    -23.68     -0.37
    2   18   -2    -21.37     -9.46
    2   18   -2    -21.37     -9.46
   -2   18    2    -23.68     -0.37
    2  -18   -2    -23.68      0.37
    2  -18   -2    -23.68      0.37
   -2  -18    2    -21.37      9.46
    2  -18   -2    -23.68      0.37
   -2  -18    2    -21.37      9.46
   -4   18    4     -7.62     14.79
    4   18   -4    -10.85     -2.20
    4   18   -4    -10.85     -2.20
    4  -18   -4     -7.62    -14.79
   -4  -18    4    -10.85      2.20
    4  -18   -4     -7.62    -14.79
    4  -18   -4     -7.62    -14.79
   -6   18    6     -3.76     12.09
    6   18   -6     -3.22     -0.53
    6   18   -6     -3.22     -0.53
    6  -18   -6     -3.76    -12.09
   -6  -18    6     -3.22      0.53
    6  -18   -6     -3.76    -12.09
    6  -18   -6     -3.76    -12.09
    8   18   -8      7.36      8.46
   -8   18    8      6.59     -4.45
    8   18   -8      7.36      8.46
    8  -18   -8      6.59      4.45
    8  -18   -8      6.59      4.45
    8  -18   -8      6.59      4.45
   10   18  -10     -5.41      0.01
   10   18  -10     -5.41      0.01
  -10   18   10     -3.49     11.62
   10  -18  -10     -3.49    -11.62
   10  -18  -10     -3.49    -11.62
   10  -18  -10     -3.49    -11.62
  -10  -18   10     -5.41     -0.01
   12   18  -12     -4.33    -14.22
  -12   18   12     -2.75     14.59
   12   18  -12     -4.33    -14.22
   12  -18  -12     -2.75    -14.59
   12  -18  -12     -2.75    -14.59
  -12  -18   12     -4.33     14.22
   12  -18  -12     -2.75    -14.59
   14   18  -14     -3.84      3.43
  -14   18   14     -4.38      2.66
   14   18  -14     -3.84      3.43
   14  -18  -14     -4.38     -2.66
   14  -18  -14     -4.38     -2.66
   14  -18  -14     -4.38     -2.66
   14  -18  -14     -4.38     -2.66
   16   18  -16      5.07     -3.34
   16   18  -16      5.07     -3.34
  -16   18   16      2.05      8.05
   16  -18  -16      2.05     -8.05
   16  -18  -16      2.05     -8.05
   16  -18  -16      2.05     -8.05
   18   18  -18    -27.35    -18.28
  -18   18   18    -28.72      9.08
   18   18  -18    -27.35    -18.28
   18  -18  -18    -28.72     -9.08
   18  -18  -18    -28.72     -9.08
   18  -18  -18    -28.72     -9.08
  -20   18   20     -1.52     26.00
   20   18  -20      0.52    -12.81
   20   18  -20      0.52    -12.81
   20  -18  -20     -1.52    -26.00
   20  -18  -20     -1.52    -26.00
   20  -18  -20     -1.52    -26.00
   22   18  -22     -1.05      2.37
   22   18  -22     -1.05      2.37
  -22   18   22      0.09     -9.10
   22  -18  -22      0.09      9.10
   22  -18  -22      0.09      9.10
   22  -18  -22      0.09      9.10
   24   18  -24     -6.49     -6.46
   24   18  -24     -6.49     -6.46
   24  -18  -24     -4.27      1.40
   24  -18  -24     -4.27      1.40
   24  -18  -24     -4.27      1.40
   26   18  -26      0.03    -14.89
   26   18  -26      0.03    -14.89
   26  -18  -26      1.02     -3.59
   26  -18  -26      1.02     -3.59
   26  -18  -26      1.02     -3.59
   28   18  -28      4.08     10.02
   28   18  -28      4.08     10.02
   28  -18  -28      5.41     12.97
   28  -18  -28      5.41     12.97
   28  -18  -28      5.41     12.97
   30   18  -30     14.43    -11.09
   30   18  -30     14.43    -11.09
   30  -18  -30     16.94    -13.47
   30  -18  -30     16.94    -13.47
   30  -18  -30     16.94    -13.47
   32   18  -32      7.19     -8.45
   32   18  -32      7.19     -8.45
   32  -18  -32      5.60      1.72
   32  -18  -32      5.60      1.72
   -1   19    1    -11.16    -26.66
    1   19   -1     12.56     23.22
   -1   19    1    -11.16    -26.66
    1   19   -1     12.56     23.22
   -1  -19    1     12.56    -23.22
   -1  -19    1     12.56    -23.22
    1  -19   -1    -11.16     26.66
    1  -19   -1    -11.16     26.66
    1  -19   -1    -11.16     26.66
    3   19   -3     10.13    -10.31
   -3   19    3     -8.94     15.31
    3   19   -3     10.13    -10.31
    3  -19   -3     -8.94    -15.31
    3  -19   -3     -8.94    -15.31
    3  -19   -3     -8.94    -15.31
   -3  -19    3     10.13     10.31
   -5   19    5      4.40    -18.05
    5   19   -5     -6.48    -10.64
    5   19   -5     -6.48    -10.64
    5  -19   -5      4.40     18.05
    5  -19   -5      4.40     18.05
    5  -19   -5      4.40     18.05
   -5  -19    5     -6.48     10.64
   -7   19    7     -3.19     -7.91
    7   19   -7      3.57     -4.76
    7   19   -7      3.57     -4.76
   -7  -19    7      3.57      4.76
    7  -19   -7     -3.19      7.91
    7  -19   -7     -3.19      7.91
    7  -19   -7     -3.19      7.91
   -9   19    9     -5.74      7.30
    9   19   -9      9.03     10.18
    9   19   -9      9.03     10.18
    9  -19   -9     -5.74     -7.30
    9  -19   -9     -5.74     -7.30
    9  -19   -9     -5.74     -7.30
  -11   19   11      1.91    -17.21
   11   19  -11     -4.54     -9.61
   11   19  -11     -4.54     -9.61
   11  -19  -11      1.91     17.21
  -11  -19   11     -4.54      9.61
   11  -19  -11      1.91     17.21
   11  -19  -11      1.91     17.21
   13   19  -13     -0.78     -7.39
  -13   19   13     -3.01     -1.79
   13   19  -13     -0.78     -7.39
   13  -19  -13     -3.01      1.79
   13  -19  -13     -3.01      1.79
   13  -19  -13     -3.01      1.79
  -15   19   15     -3.81     -7.70
   15   19  -15      2.93     -1.32
   15   19  -15      2.93     -1.32
   15  -19  -15     -3.81      7.70
   15  -19  -15     -3.81      7.70
   15  -19  -15     -3.81      7.70
   17   19  -17     14.15     -2.95
   17   19  -17     14.15     -2.95
  -17   19   17    -11.84    -13.16
   17  -19  -17    -11.84     13.16
   17  -19  -17    -11.84     13.16
   17  -19  -17    -11.84     13.16
   19   19  -19     -7.20     -7.04
  -19   19   19      8.82     -4.55
   19   19  -19     -7.20     -7.04
   19  -19  -19      8.82      4.55
   19  -19  -19      8.82      4.55
   19  -19  -19      8.82      4.55
  -21   19   21      7.95     -6.60
   21   19  -21     -7.71     -1.14
   21   19  -21     -7.71     -1.14
   21  -19  -21      7.95      6.60
   21  -19  -21      7.95      6.60
   21  -19  -21      7.95      6.60
   23   19  -23     -5.74     10.03
   23   19  -23     -5.74     10.03
  -23   19   23      8.55     10.59
   23  -19  -23      8.55    -10.59
   23  -19  -23      8.55    -10.59
   23  -19  -23      8.55    -10.59
   25   19  -25     -4.47      9.93
   25   19  -25     -4.47      9.93
  -25   19   25      5.08     18.20
   25  -19  -25      5.08    -18.20
   25  -19  -25      5.08    -18.20
   25  -19  -25      5.08    -18.20
   27   19  -27      7.86     -7.05
   27   19  -27      7.86     -7.05
   27  -19  -27     -5.09     -9.35
   27  -19  -27     -5.09     -9.35
   27  -19  -27     -5.09     -9.35
   29   19  -29      1.43     -8.00
   29   19  -29      1.43     -8.00
   29  -19  -29     -0.99    -12.91
   29  -19  -29     -0.99    -12.91
   29  -19  -29     -0.99    -12.91
   31   19  -31      3.51     -7.53
   31   19  -31      3.51     -7.53
   31  -19  -31     -4.34      2.51
   31  -19  -31     -4.34      2.51
    0   20    0     -4.88     -9.63
    0   20    0     -4.88     -9.63
    0  -20    0     -4.88      9.63
    0  -20    0     -4.88      9.63
    2   20   -2    -20.22     25.42
   -2   20    2    -18.53     66.03
    2   20   -2    -20.22     25.42
   -2   20    2    -18.53     66.03
    2  -20   -2    -18.53    -66.03
   -2  -20    2    -20.22    -25.42
   -2  -20    2    -20.22    -25.42
    2  -20   -2    -18.53    -66.03
    2  -20   -2    -18.53    -66.03
    4   20   -4      1.35     13.33
    4   20   -4      1.35     13.33
   -4   20    4      4.15     -0.87
    4  -20   -4      4.15      0.87
    4  -20   -4      4.15      0.87
   -4  -20    4      1.35    -13.33
    4  -20   -4      4.15      0.87
    6   20   -6      8.04      3.10
   -6   20    6      8.49      7.61
    6   20   -6      8.04      3.10
   -6  -20    6      8.04     -3.10
    6  -20   -6      8.49     -7.61
    6  -20   -6      8.49     -7.61
    6  -20   -6      8.49     -7.61
    8   20   -8      2.58    -13.85
    8   20   -8      2.58    -13.85
   -8   20    8      3.13      3.52
    8  -20   -8      3.13     -3.52
    8  -20   -8      3.13     -3.52
    8  -20   -8      3.13     -3.52
   -8  -20    8      2.58     13.85
   10   20  -10    -10.49      8.63
  -10   20   10    -12.35    -17.88
   10   20  -10    -10.49      8.63
   10  -20  -10    -12.35     17.88
   10  -20  -10    -12.35     17.88
   10  -20  -10    -12.35     17.88
  -10  -20   10    -10.49     -8.63
  -12   20   12     -1.28     23.92
   12   20  -12     -2.30    -12.87
   12   20  -12     -2.30    -12.87
   12  -20  -12     -1.28    -23.92
   12  -20  -12     -1.28    -23.92
   12  -20  -12     -1.28    -23.92
  -14   20   14      3.34      1.11
   14  -20  -14      3.34     -1.11
   14  -20  -14      3.34     -1.11
   14  -20  -14      3.34     -1.11
   16   20  -16      0.68     -8.76
  -16   20   16      5.93    -11.45
   16   20  -16      0.68     -8.76
   16  -20  -16      5.93     11.45
   16  -20  -16      5.93     11.45
   16  -20  -16      5.93     11.45
  -18   20   18      9.44      2.26
   18   20  -18      7.40    -28.51
   18   20  -18      7.40    -28.51
   18  -20  -18      9.44     -2.26
   18  -20  -18      9.44     -2.26
   18  -20  -18      9.44     -2.26
  -20   20   20      6.07     11.70
   20   20  -20      8.20     -3.90
   20   20  -20      8.20     -3.90
   20  -20  -20      6.07    -11.70
   20  -20  -20      6.07    -11.70
   20  -20  -20      6.07    -11.70
  -22   20   22      4.20     -7.74
   22   20  -22      2.82     -9.76
   22   20  -22      2.82     -9.76
   22  -20  -22      4.20      7.74
   22  -20  -22      4.20      7.74
   22  -20  -22      4.20      7.74
   24   20  -24     -3.44     -4.76
   24   20  -24     -3.44     -4.76
  -24   20   24     -4.74    -18.83
   24  -20  -24     -4.74     18.83
   24  -20  -24     -4.74     18.83
   24  -20  -24     -4.74     18.83
  -26   20   26     -6.36    -17.16
   26   20  -26     -4.47      4.48
   26   20  -26     -4.47      4.48
   26  -20  -26     -6.36     17.16
   26  -20  -26     -6.36     17.16
   26  -20  -26     -6.36     17.16
   28   20  -28      6.95     -4.79
   28   20  -28      6.95     -4.79
   28  -20  -28      2.00      1.37
   28  -20  -28      2.00      1.37
   28  -20  -28      2.00      1.37
   30   20  -30      8.11    -10.21
   30   20  -30      8.11    -10.21
   30  -20  -30      8.59      0.52
   30  -20  -30      8.59      0.52
   -1   21    1     -3.79     12.14
    1   21   -1      6.25    -28.52
   -1   21    1     -3.79     12.14
    1   21   -1      6.25    -28.52
    1  -21   -1     -3.79    -12.14
    1  -21   -1     -3.79    -12.14
   -1  -21    1      6.25     28.52
   -1  -21    1      6.25     28.52
    3   21   -3    -18.99     -2.60
   -3   21    3     19.99    -38.11
    3   21   -3    -18.99     -2.60
   -3   21    3     19.99    -38.11
    3  -21   -3     19.99     38.11
    3  -21   -3     19.99     38.11
    3  -21   -3     19.99     38.11
   -3  -21    3    -18.99      2.60
    5   21   -5    -13.12     -8.50
    5   21   -5    -13.12     -8.50
   -5   21    5     10.90    -11.39
    5  -21   -5     10.90     11.39
    5  -21   -5     10.90     11.39
    5  -21   -5     10.90     11.39
   -5  -21    5    -13.12      8.50
    7   21   -7     10.47     -1.99
    7   21   -7     10.47     -1.99
   -7   21    7     -8.59     -6.37
    7  -21   -7     -8.59      6.37
   -7  -21    7     10.47      1.99
    7  -21   -7     -8.59      6.37
    7  -21   -7     -8.59      6.37
   -9   21    9    -10.03    -16.78
    9   21   -9     10.29    -16.23
    9   21   -9     10.29    -16.23
    9  -21   -9    -10.03     16.78
    9  -21   -9    -10.03     16.78
    9  -21   -9    -10.03     16.78
   -9  -21    9     10.29     16.23
   11   21  -11    -12.01     -2.90
  -11   21   11     11.14      2.95
   11   21  -11    -12.01     -2.90
   11  -21  -11     11.14     -2.95
   11  -21  -11     11.14     -2.95
   11  -21  -11     11.14     -2.95
  -13   21   13      1.54    -10.27
   13   21  -13     -0.94      0.25
   13   21  -13     -0.94      0.25
   13  -21  -13      1.54     10.27
   13  -21  -13      1.54     10.27
   13  -21  -13      1.54     10.27
   15   21  -15     -7.04     17.73
  -15   21   15      9.22      9.45
   15   21  -15     -7.04     17.73
   15  -21  -15      9.22     -9.45
   15  -21  -15      9.22     -9.45
   15  -21  -15      9.22     -9.45
   17   21  -17     -2.67     21.05
   17   21  -17     -2.67     21.05
  -17   21   17     -0.17     14.48
   17  -21  -17     -0.17    -14.48
   17  -21  -17     -0.17    -14.48
   17  -21  -17     -0.17    -14.48
  -19   21   19     -4.17      9.24
   19   21  -19     -1.35    -11.54
   19   21  -19     -1.35    -11.54
   19  -21  -19     -4.17     -9.24
   19  -21  -19     -4.17     -9.24
   19  -21  -19     -4.17     -9.24
   21   21  -21     -0.09     16.35
   21   21  -21     -0.09     16.35
  -21   21   21      0.01     -0.19
   21  -21  -21      0.01      0.19
   21  -21  -21      0.01      0.19
   21  -21  -21      0.01      0.19
   23   21  -23      7.23     -2.77
  -23   21   23     -7.14     -6.37
   23   21  -23      7.23     -2.77
   23  -21  -23     -7.14      6.37
   23  -21  -23     -7.14      6.37
   23  -21  -23     -7.14      6.37
   25   21  -25     -1.13    -14.39
   25   21  -25     -1.13    -14.39
  -25   21   25      0.85     -5.82
   25  -21  -25      0.85      5.82
   25  -21  -25      0.85      5.82
   25  -21  -25      0.85      5.82
   27   21  -27     -1.84     12.78
   27   21  -27     -1.84     12.78
   27  -21  -27      3.88    -17.52
   27  -21  -27      3.88    -17.52
   29   21  -29      0.19      7.85
   29   21  -29      0.19      7.85
   29  -21  -29      8.54     -6.95
    0   22    0     -7.70      8.87
    0   22    0     -7.70      8.87
    0  -22    0     -7.70     -8.87
    0  -22    0     -7.70     -8.87
    2   22   -2     -2.99    -21.90
   -2   22    2     -2.06      3.71
   -2   22    2     -2.06      3.71
    2   22   -2     -2.99    -21.90
   -2  -22    2     -2.99     21.90
    2  -22   -2     -2.06     -3.71
    2  -22   -2     -2.06     -3.71
   -4   22    4      4.38     28.37
    4   22   -4      5.33    -27.99
    4   22   -4      5.33    -27.99
   -4   22    4      4.38     28.37
    4  -22   -4      4.38    -28.37
    4  -22   -4      4.38    -28.37
   -4  -22    4      5.33     27.99
    4  -22   -4      4.38    -28.37
    6   22   -6     -3.57    -13.80
   -6   22    6     -2.89     12.67
    6   22   -6     -3.57    -13.80
   -6  -22    6     -3.57     13.80
    6  -22   -6     -2.89    -12.67
    6  -22   -6     -2.89    -12.67
    6  -22   -6     -2.89    -12.67
    8   22   -8     -6.87     -1.79
    8   22   -8     -6.87     -1.79
   -8   22    8     -7.56     -6.14
   -8  -22    8     -6.87      1.79
    8  -22   -8     -7.56      6.14
    8  -22   -8     -7.56      6.14
    8  -22   -8     -7.56      6.14
   10   22  -10      0.07     -4.86
   10   22  -10      0.07     -4.86
  -10   22   10     -1.62      1.87
   10  -22  -10     -1.62     -1.87
   10  -22  -10     -1.62     -1.87
   10  -22  -10     -1.62     -1.87
   12   22  -12      0.05     -3.83
  -12   22   12     -1.92      9.21
   12   22  -12      0.05     -3.83
   12  -22  -12     -1.92     -9.21
   12  -22  -12     -1.92     -9.21
   12  -22  -12     -1.92     -9.21
   14   22  -14     14.30    -17.23
   14   22  -14     14.30    -17.23
  -14   22   14     13.88     32.38
   14  -22  -14     13.88    -32.38
   14  -22  -14     13.88    -32.38
   14  -22  -14     13.88    -32.38
   16   22  -16     -0.98    -14.74
   16   22  -16     -0.98    -14.74
  -16   22   16      0.08      8.60
   16  -22  -16      0.08     -8.60
   16  -22  -16      0.08     -8.60
   16  -22  -16      0.08     -8.60
  -18   22   18     -4.58      0.82
   18   22  -18     -5.05     15.23
   18   22  -18     -5.05     15.23
   18  -22  -18     -4.58     -0.82
   18  -22  -18     -4.58     -0.82
   18  -22  -18     -4.58     -0.82
   20   22  -20     -1.74     11.11
   20   22  -20     -1.74     11.11
  -20   22   20     -0.19     14.29
   20  -22  -20     -0.19    -14.29
   20  -22  -20     -0.19    -14.29
   20  -22  -20     -0.19    -14.29
  -22   22   22      1.43     -8.32
   22   22  -22     -1.51     15.00
   22   22  -22     -1.51     15.00
   22  -22  -22      1.43      8.32
   22  -22  -22      1.43      8.32
   22  -22  -22      1.43      8.32
   24   22  -24      3.02     16.42
   24   22  -24      3.02     16.42
   24  -22  -24      4.51     14.62
   24  -22  -24      4.51     14.62
   24  -22  -24      4.51     14.62
   26   22  -26    -12.30    -14.11
   26   22  -26    -12.30    -14.11
   26  -22  -26    -11.37    -13.57
   26  -22  -26    -11.37    -13.57
   28   22  -28     -7.26      2.34
   28   22  -28     -7.26      2.34
   28  -22  -28     -5.98     -1.50
    1   23   -1     -0.43    -10.79
   -1   23    1      0.30    -17.96
    1   23   -1     -0.43    -10.79
   -1   23    1      0.30    -17.96
    1  -23   -1      0.30     17.96
    1  -23   -1      0.30     17.96
   -1  -23    1     -0.43     10.79
   -1  -23    1     -0.43     10.79
   -3   23    3      8.22      2.31
    3   23   -3    -11.13     10.29
    3   23   -3    -11.13     10.29
   -3   23    3      8.22      2.31
    3  -23   -3      8.22     -2.31
    3  -23   -3      8.22     -2.31
    3  -23   -3      8.22     -2.31
   -3  -23    3    -11.13    -10.29
    5   23   -5      8.41    -47.06
   -5   23    5     -9.92    -36.98
   -5   23    5     -9.92    -36.98
    5   23   -5      8.41    -47.06
    5  -23   -5     -9.92     36.98
    5  -23   -5     -9.92     36.98
    5  -23   -5     -9.92     36.98
   -5  -23    5      8.41     47.06
   -7   23    7    -10.46    -32.05
    7   23   -7     10.45    -26.87
    7   23   -7     10.45    -26.87
   -7  -23    7     10.45     26.87
    7  -23   -7    -10.46     32.05
    7  -23   -7    -10.46     32.05
    7  -23   -7    -10.46     32.05
   -9   23    9     -4.76     -1.43
    9   23   -9      4.73      3.93
    9   23   -9      4.73      3.93
    9  -23   -9     -4.76      1.43
    9  -23   -9     -4.76      1.43
    9  -23   -9     -4.76      1.43
   11   23  -11      0.56      0.52
   11   23  -11      0.56      0.52
  -11   23   11     -1.97     13.91
   11  -23  -11     -1.97    -13.91
   11  -23  -11     -1.97    -13.91
   11  -23  -11     -1.97    -13.91
   13   23  -13     -7.01     26.01
  -13   23   13      4.11     34.74
   13   23  -13     -7.01     26.01
   13  -23  -13      4.11    -34.74
   13  -23  -13      4.11    -34.74
   13  -23  -13      4.11    -34.74
   15   23  -15      8.07     20.90
  -15   23   15     -8.00     12.19
   15   23  -15      8.07     20.90
   15  -23  -15     -8.00    -12.19
   15  -23  -15     -8.00    -12.19
   15  -23  -15     -8.00    -12.19
   17   23  -17      0.28     -5.42
   17   23  -17      0.28     -5.42
  -17   23   17     -2.71     10.60
   17  -23  -17     -2.71    -10.60
   17  -23  -17     -2.71    -10.60
   17  -23  -17     -2.71    -10.60
  -19   23   19      0.60     19.75
   19   23  -19     -2.93    -15.24
   19   23  -19     -2.93    -15.24
   19  -23  -19      0.60    -19.75
   19  -23  -19      0.60    -19.75
   19  -23  -19      0.60    -19.75
   21   23  -21     -3.61     17.46
   21   23  -21     -3.61     17.46
  -21   23   21      4.72    -10.85
   21  -23  -21      4.72     10.85
   21  -23  -21      4.72     10.85
   21  -23  -21      4.72     10.85
   23   23  -23      0.85      1.22
   23   23  -23      0.85      1.22
   23  -23  -23     -2.58     12.50
   23  -23  -23     -2.58     12.50
   25   23  -25      2.64     15.62
   25   23  -25      2.64     15.62
   25  -23  -25     -3.63     -6.16
   25  -23  -25     -3.63     -6.16
   27   23  -27     -9.72     -8.48
   27   23  -27     -9.72     -8.48
    0   24    0      3.87     -0.22
    0   24    0      3.87     -0.22
    0  -24    0      3.87      0.22
    0  -24    0      3.87      0.22
   -2   24    2      4.50     22.81
    2   24   -2      5.39    -26.37
   -2   24    2      4.50     22.81
    2   24   -2      5.39    -26.37
    2  -24   -2      4.50    -22.81
    2  -24   -2      4.50    -22.81
   -2  -24    2      5.39     26.37
   -4   24    4    -13.92    -22.71
    4   24   -4    -14.09     24.44
    4   24   -4    -14.09     24.44
   -4   24    4    -13.92    -22.71
    4  -24   -4    -13.92     22.71
    4  -24   -4    -13.92     22.71
    4  -24   -4    -13.92     22.71
   -4  -24    4    -14.09    -24.44
    6   24   -6    -10.99     -4.51
   -6   24    6    -10.52     -8.39
   -6   24    6    -10.52     -8.39
    6   24   -6    -10.99     -4.51
   -6  -24    6    -10.99      4.51
    6  -24   -6    -10.52      8.39
    6  -24   -6    -10.52      8.39
    6  -24   -6    -10.52      8.39
    8   24   -8     -2.52    -17.68
   -8   24    8      0.05     12.08
    8   24   -8     -2.52    -17.68
    8  -24   -8      0.05    -12.08
    8  -24   -8      0.05    -12.08
    8  -24   -8      0.05    -12.08
   10   24  -10      4.53     -9.28
  -10   24   10      6.04     21.36
   10   24  -10      4.53     -9.28
   10  -24  -10      6.04    -21.36
   10  -24  -10      6.04    -21.36
   10  -24  -10      6.04    -21.36
   12   24  -12      4.88     -5.84
   12   24  -12      4.88     -5.84
  -12   24   12      1.83      4.48
   12  -24  -12      1.83     -4.48
   12  -24  -12      1.83     -4.48
   12  -24  -12      1.83     -4.48
   14   24  -14     -4.89     29.68
   14   24  -14     -4.89     29.68
  -14   24   14     -2.63    -20.51
   14  -24  -14     -2.63     20.51
   14  -24  -14     -2.63     20.51
   14  -24  -14     -2.63     20.51
   16   24  -16      6.02     15.69
  -16   24   16      6.87     12.92
   16   24  -16      6.02     15.69
   16  -24  -16      6.87    -12.92
   16  -24  -16      6.87    -12.92
   16  -24  -16      6.87    -12.92
   18   24  -18    -11.45     10.89
   18   24  -18    -11.45     10.89
  -18   24   18    -12.13     16.65
   18  -24  -18    -12.13    -16.65
   18  -24  -18    -12.13    -16.65
   18  -24  -18    -12.13    -16.65
   20   24  -20     -7.59    -31.36
   20   24  -20     -7.59    -31.36
   20  -24  -20     -5.83     12.16
   20  -24  -20     -5.83     12.16
   22   24  -22     -9.43      2.60
   22   24  -22     -9.43      2.60
   22  -24  -22     -7.88      1.37
   22  -24  -22     -7.88      1.37
   24   24  -24      0.32      2.32
   24   24  -24      0.32      2.32
   24  -24  -24      3.73    -10.14
   26   24  -26      1.06     15.69
   -1   25    1      1.88      6.53
   -1   25    1      1.88      6.53
    1   25   -1     -6.23      6.30
    1   25   -1     -6.23      6.30
    1  -25   -1      1.88     -6.53
   -1  -25    1     -6.23     -6.30
    1  -25   -1      1.88     -6.53
   -3   25    3     -4.42    -13.40
   -3   25    3     -4.42    -13.40
    3   25   -3      2.49     -2.89
    3   25   -3      2.49     -2.89
    3  -25   -3     -4.42     13.40
   -3  -25    3      2.49      2.89
    3  -25   -3     -4.42     13.40
    5   25   -5     -0.39      5.34
   -5   25    5      0.84      3.57
    5   25   -5     -0.39      5.34
   -5   25    5      0.84      3.57
   -5  -25    5     -0.39     -5.34
    5  -25   -5      0.84     -3.57
    5  -25   -5      0.84     -3.57
    5  -25   -5      0.84     -3.57
   -7   25    7      6.92      1.37
   -7   25    7      6.92      1.37
    7   25   -7     -4.75     -0.78
    7   25   -7     -4.75     -0.78
    7  -25   -7      6.92     -1.37
    7  -25   -7      6.92     -1.37
    7  -25   -7      6.92     -1.37
    9   25   -9      0.29     10.67
    9   25   -9      0.29     10.67
   -9   25    9      0.56      3.38
    9  -25   -9      0.56     -3.38
    9  -25   -9      0.56     -3.38
    9  -25   -9      0.56     -3.38
   11   25  -11      2.73      3.37
   11   25  -11      2.73      3.37
  -11   25   11     -1.83    -21.13
   11  -25  -11     -1.83     21.13
   11  -25  -11     -1.83     21.13
   11  -25  -11     -1.83     21.13
   13   25  -13      4.07     -9.69
  -13   25   13      0.95     -8.15
   13   25  -13      4.07     -9.69
   13  -25  -13      0.95      8.15
   13  -25  -13      0.95      8.15
   13  -25  -13      0.95      8.15
  -15   25   15      4.03     33.21
   15   25  -15     -1.87     30.80
   15   25  -15     -1.87     30.80
   15  -25  -15      4.03    -33.21
   15  -25  -15      4.03    -33.21
   15  -25  -15      4.03    -33.21
   17   25  -17      6.45     10.58
   17   25  -17      6.45     10.58
   17  -25  -17     -5.06      2.00
   17  -25  -17     -5.06      2.00
   17  -25  -17     -5.06      2.00
   19   25  -19    -10.11     19.61
   19   25  -19    -10.11     19.61
   19  -25  -19     12.34      9.56
   21   25  -21     -2.94     -7.89
   21   25  -21     -2.94     -7.89
   21  -25  -21      4.76    -16.70
   23   25  -23    -10.45     -5.08
   23   25  -23    -10.45     -5.08
    0   26    0      1.77     12.98
    0   26    0      1.77     12.98
    0  -26    0      1.77    -12.98
   -2   26    2     -4.10     -0.94
    2   26   -2     -3.12      3.27
    2   26   -2     -3.12      3.27
   -2   26    2     -4.10     -0.94
    2  -26   -2     -4.10      0.94
    2  -26   -2     -4.10      0.94
   -2  -26    2     -3.12     -3.27
    4   26   -4     -2.02     -8.27
    4   26   -4     -2.02     -8.27
   -4   26    4     -2.36     20.92
   -4   26    4     -2.36     20.92
    4  -26   -4     -2.36    -20.92
   -4  -26    4     -2.02      8.27
    4  -26   -4     -2.36    -20.92
    6   26   -6     -0.92      3.54
   -6   26    6     -4.14      4.14
   -6   26    6     -4.14      4.14
    6   26   -6     -0.92      3.54
    6  -26   -6     -4.14     -4.14
    6  -26   -6     -4.14     -4.14
    6  -26   -6     -4.14     -4.14
    8   26   -8      2.55     -6.75
    8   26   -8      2.55     -6.75
   -8   26    8     -1.51     -3.32
    8  -26   -8     -1.51      3.32
    8  -26   -8     -1.51      3.32
    8  -26   -8     -1.51      3.32
   10   26  -10      4.42      1.99
  -10   26   10      4.36    -17.08
   10   26  -10      4.42      1.99
   10  -26  -10      4.36     17.08
   10  -26  -10      4.36     17.08
   10  -26  -10      4.36     17.08
  -12   26   12     -1.24      1.08
   12   26  -12     -1.27      7.11
   12   26  -12     -1.27      7.11
   12  -26  -12     -1.24     -1.08
   12  -26  -12     -1.24     -1.08
   12  -26  -12     -1.24     -1.08
   14   26  -14     -0.55     -9.31
   14   26  -14     -0.55     -9.31
   14  -26  -14     -0.83    -13.94
   14  -26  -14     -0.83    -13.94
   14  -26  -14     -0.83    -13.94
   16   26  -16      3.33     11.58
   16   26  -16      3.33     11.58
   16  -26  -16      4.00     24.02
   18   26  -18      2.86     -0.28
   18   26  -18      2.86     -0.28
   18  -26  -18      0.93      6.59
   20   26  -20     -0.68     -8.44
   20   26  -20     -0.68     -8.44
   20  -26  -20     -0.59     -9.64
   22   26  -22      3.90     -7.73
   22   26  -22      3.90     -7.73
   -1   27    1      0.41      4.12
    1   27   -1     -0.42     11.44
    1   27   -1     -0.42     11.44
   -1   27    1      0.41      4.12
   -1  -27    1     -0.42    -11.44
    1  -27   -1      0.41     -4.12
   -3   27    3     -1.47     38.02
   -3   27    3     -1.47     38.02
    3   27   -3      5.47     36.00
    3   27   -3      5.47     36.00
    3  -27   -3     -1.47    -38.02
    3  -27   -3     -1.47    -38.02
   -3  -27    3      5.47    -36.00
   -5   27    5     -9.31      5.90
    5   27   -5      8.56      7.39
   -5   27    5     -9.31      5.90
    5   27   -5      8.56      7.39
    5  -27   -5     -9.31     -5.90
    5  -27   -5     -9.31     -5.90
    7   27   -7      1.38      4.81
   -7   27    7     -2.09    -12.90
    7   27   -7      1.38      4.81
   -7   27    7     -2.09    -12.90
    7  -27   -7     -2.09     12.90
    7  -27   -7     -2.09     12.90
    7  -27   -7     -2.09     12.90
    9   27   -9     -1.25      4.48
    9   27   -9     -1.25      4.48
   -9   27    9      3.78    -16.34
    9  -27   -9      3.78     16.34
    9  -27   -9      3.78     16.34
    9  -27   -9      3.78     16.34
   11   27  -11     -1.73     14.02
   11   27  -11     -1.73     14.02
  -11   27   11      2.11      9.02
   11  -27  -11      2.11     -9.02
   11  -27  -11      2.11     -9.02
   13   27  -13      1.80     10.02
   13   27  -13      1.80     10.02
   13  -27  -13     -1.37      0.00
   15   27  -15     -5.38      9.07
   15   27  -15     -5.38      9.07
   15  -27  -15      7.11     23.65
   17   27  -17      0.20     16.52
   17   27  -17      0.20     16.52
   17  -27  -17     -2.18     -3.90
   19   27  -19     -9.02     17.31
   19   27  -19     -9.02     17.31
   21   27  -21     -0.18      4.80
    0   28    0     -4.07      7.42
    0   28    0     -4.07      7.42
    0  -28    0     -4.07     -7.42
   -2   28    2     -2.88      1.08
    2   28   -2     -2.71      1.81
   -2   28    2     -2.88      1.08
    2   28   -2     -2.71      1.81
    2  -28   -2     -2.88     -1.08
   -2  -28    2     -2.71     -1.81
    2  -28   -2     -2.88     -1.08
   -4   28    4     -1.48    -19.77
    4   28   -4      5.20     22.07
    4   28   -4      5.20     22.07
   -4   28    4     -1.48    -19.77
    4  -28   -4     -1.48     19.77
    4  -28   -4     -1.48     19.77
   -6   28    6      3.74    -12.22
    6   28   -6      6.45     10.23
    6   28   -6      6.45     10.23
    6  -28   -6      3.74     12.22
    6  -28   -6      3.74     12.22
   -8   28    8     -3.94      8.71
    8   28   -8     -0.35     -1.26
    8   28   -8     -0.35     -1.26
    8  -28   -8     -3.94     -8.71
    8  -28   -8     -3.94     -8.71
   10   28  -10     -3.27    -10.94
   10   28  -10     -3.27    -10.94
   10  -28  -10     -7.61    -34.52
   12   28  -12      1.69      6.45
   12   28  -12      1.69      6.45
   12  -28  -12     -0.35      9.92
   14   28  -14     15.39     -6.34
   14   28  -14     15.39     -6.34
   14  -28  -14     17.70     13.60
   16   28  -16      1.42     -0.06
   16   28  -16      1.42     -0.06
   16  -28  -16      0.49     -4.59
   18   28  -18      8.87      4.72
   18   28  -18      8.87      4.72
   -1   29    1      8.50     -7.54
    1   29   -1     -6.71      0.97
    1   29   -1     -6.71      0.97
   -1  -29    1     -6.71     -0.97
    1  -29   -1      8.50      7.54
    3   29   -3     -6.46      1.84
    3   29   -3     -6.46      1.84
   -3   29    3      4.71      7.86
    3  -29   -3      4.71     -7.86
    5   29   -5      0.13      7.82
   -5   29    5      2.21     14.58
    5   29   -5      0.13      7.82
    5  -29   -5      2.21    -14.58
    7   29   -7      5.46      8.90
    7   29   -7      5.46      8.90
    7  -29   -7     -8.22    -17.92
    9   29   -9      2.93      3.94
    9   29   -9      2.93      3.94
    9  -29   -9     -2.08    -20.72
   11   29  -11     -3.15     -8.29
   11   29  -11     -3.15     -8.29
   11  -29  -11      3.09     17.59
   13   29  -13      3.66     -0.62
   13   29  -13      3.66     -0.62
   13  -29  -13     -1.35     -6.22
   15   29  -15     11.95     -9.73
   15   29  -15     11.95     -9.73
    0   30    0     22.81     -2.52
    0  -30    0     22.81      2.52
   -2   30    2      2.17     17.30
    2   30   -2      2.23    -13.09
    2  -30   -2      2.17    -17.30
    4   30   -4     -1.27    -11.95
    4  -30   -4      2.00    -13.64
    6   30   -6     -9.55     -9.87
    6  -30   -6    -11.01     -7.64
    8   30   -8     -3.90     -1.32
    8   30   -8     -3.90     -1.32
    8  -30   -8     -2.77    -11.65
   10   30  -10     -0.04     -2.52
   10   30  -10     -0.04     -2.52
   10  -30  -10     -1.95      5.28
   12   30  -12     -6.84     -1.10
   12   30  -12     -6.84     -1.10
    1   31   -1     10.21      3.14
    3   31   -3     -6.75     -8.92
    3  -31   -3      6.22      4.10
    5   31   -5      2.60    -10.39
    5  -31   -5     -5.94     10.58
    7   31   -7     -3.00    -16.59
    7  -31   -7      2.83     11.85
    9  -31   -9     -1.76     19.79
   39    1  -38     -6.12      6.25
   39    1  -38     -6.12      6.25
   39   -1  -38     -4.92      6.93
   39   -1  -38     -4.92      6.93
   37    1  -36      1.97      7.91
   37    1  -36      1.97      7.91
   37    1  -36      1.97      7.91
   37   -1  -36      1.84      7.09
   37   -1  -36      1.84      7.09
   37   -1  -36      1.84      7.09
   35    1  -34     -5.89     11.96
   35    1  -34     -5.89     11.96
   35    1  -34     -5.89     11.96
   35   -1  -34     -4.75      4.29
   35   -1  -34     -4.75      4.29
   35   -1  -34     -4.75      4.29
   33    1  -32     -5.61     14.43
   33    1  -32     -5.61     14.43
   33    1  -32     -5.61     14.43
   33   -1  -32     -5.29      7.62
   33   -1  -32     -5.29      7.62
   33   -1  -32     -5.29      7.62
   31    1  -30     -2.04     -9.26
   31    1  -30     -2.04     -9.26
   31    1  -30     -2.04     -9.26
   31   -1  -30     -4.10    -12.54
   31   -1  -30     -4.10    -12.54
   31   -1  -30     -4.10    -12.54
   31   -1  -30     -4.10    -12.54
   29    1  -28      1.38      7.29
   29    1  -28      1.38      7.29
   29    1  -28      1.38      7.29
   29    1  -28      1.38      7.29
   29   -1  -28      0.90     -0.34
   29   -1  -28      0.90     -0.34
   29   -1  -28      0.90     -0.34
   29   -1  -28      0.90     -0.34
   27    1  -26     -2.12     -7.62
   27    1  -26     -2.12     -7.62
   27    1  -26     -2.12     -7.62
   27    1  -26     -2.12     -7.62
   27   -1  -26      1.02     -5.58
   27   -1  -26      1.02     -5.58
   27   -1  -26      1.02     -5.58
   27   -1  -26      1.02     -5.58
   25    1  -24     -1.63    -10.50
   25    1  -24     -1.63    -10.50
   25    1  -24     -1.63    -10.50
   25    1  -24     -1.63    -10.50
   25   -1  -24     -1.78    -22.50
   25   -1  -24     -1.78    -22.50
   25   -1  -24     -1.78    -22.50
   25   -1  -24     -1.78    -22.50
   23    1  -22      4.25     -9.20
   23    1  -22      4.25     -9.20
   23    1  -22      4.25     -9.20
   23    1  -22      4.25     -9.20
   23   -1  -22      5.30    -12.56
   23   -1  -22      5.30    -12.56
   23   -1  -22      5.30    -12.56
   23   -1  -22      5.30    -12.56
   21    1  -20      9.92     11.56
   21    1  -20      9.92     11.56
   21    1  -20      9.92     11.56
   21    1  -20      9.92     11.56
   21    1  -20      9.92     11.56
   21   -1  -20     12.48      7.80
   21   -1  -20     12.48      7.80
   21   -1  -20     12.48      7.80
   21   -1  -20     12.48      7.80
   21   -1  -20     12.48      7.80
   19    1  -18     22.82     14.94
   19    1  -18     22.82     14.94
   19    1  -18     22.82     14.94
   19    1  -18     22.82     14.94
   19    1  -18     22.82     14.94
   19   -1  -18     24.63     18.37
   19   -1  -18     24.63     18.37
   19   -1  -18     24.63     18.37
   19   -1  -18     24.63     18.37
   19   -1  -18     24.63     18.37
   17    1  -16      5.98      4.45
   17    1  -16      5.98      4.45
   17    1  -16      5.98      4.45
   17    1  -16      5.98      4.45
  -17    1   16      3.86     -5.80
   17    1  -16      5.98      4.45
   17   -1  -16      3.86      5.80
   17   -1  -16      3.86      5.80
  -17   -1   16      5.98     -4.45
   17   -1  -16      3.86      5.80
   17   -1  -16      3.86      5.80
   17   -1  -16      3.86      5.80
   15    1  -14      5.71     15.45
   15    1  -14      5.71     15.45
   15    1  -14      5.71     15.45
  -15    1   14     -0.93     -8.29
   15    1  -14      5.71     15.45
   15    1  -14      5.71     15.45
   15   -1  -14     -0.93      8.29
   15   -1  -14     -0.93      8.29
   15   -1  -14     -0.93      8.29
   15   -1  -14     -0.93      8.29
  -15   -1   14      5.71    -15.45
   15   -1  -14     -0.93      8.29
   13    1  -12    -11.79     -9.11
   13    1  -12    -11.79     -9.11
  -13    1   12    -10.78     14.17
   13    1  -12    -11.79     -9.11
   13    1  -12    -11.79     -9.11
   13    1  -12    -11.79     -9.11
   13   -1  -12    -10.78    -14.17
   13   -1  -12    -10.78    -14.17
   13   -1  -12    -10.78    -14.17
   13   -1  -12    -10.78    -14.17
  -13   -1   12    -11.79      9.11
   13   -1  -12    -10.78    -14.17
   11    1  -10    -12.83    -35.17
   11    1  -10    -12.83    -35.17
   11    1  -10    -12.83    -35.17
   11    1  -10    -12.83    -35.17
   11    1  -10    -12.83    -35.17
  -11    1   10    -12.50     31.10
   11   -1  -10    -12.50    -31.10
   11   -1  -10    -12.50    -31.10
   11   -1  -10    -12.50    -31.10
   11   -1  -10    -12.50    -31.10
   11   -1  -10    -12.50    -31.10
  -11   -1   10    -12.83     35.17
    9    1   -8    -32.56    -21.21
    9    1   -8    -32.56    -21.21
    9    1   -8    -32.56    -21.21
    9    1   -8    -32.56    -21.21
   -9    1    8    -34.28     14.97
    9    1   -8    -32.56    -21.21
    9   -1   -8    -34.28    -14.97
    9   -1   -8    -34.28    -14.97
    9   -1   -8    -34.28    -14.97
    9   -1   -8    -34.28    -14.97
   -9   -1    8    -32.56     21.21
    9   -1   -8    -34.28    -14.97
    7    1   -6    -28.32     15.67
    7    1   -6    -28.32     15.67
   -7    1    6    -25.65    -17.99
    7    1   -6    -28.32     15.67
    7    1   -6    -28.32     15.67
    7    1   -6    -28.32     15.67
    7   -1   -6    -25.65     17.99
    7   -1   -6    -25.65     17.99
    7   -1   -6    -25.65     17.99
    7   -1   -6    -25.65     17.99
    7   -1   -6    -25.65     17.99
   -7   -1    6    -28.32    -15.67
    5    1   -4    -10.86     14.09
   -5    1    4     -6.96    -27.87
    5    1   -4    -10.86     14.09
    5    1   -4    -10.86     14.09
    5    1   -4    -10.86     14.09
    5   -1   -4     -6.96     27.87
    5   -1   -4     -6.96     27.87
    5   -1   -4     -6.96     27.87
    5   -1   -4     -6.96     27.87
   -5   -1    4    -10.86    -14.09
    3    1   -2    752.91    -12.04
   -3    1    2    753.85     21.35
    3    1   -2    752.91    -12.04
    3    1   -2    752.91    -12.04
    3   -1   -2    753.85    -21.35
    3   -1   -2    753.85    -21.35
   -3   -1    2    752.91     12.04
    3   -1   -2    753.85    -21.35
    1   -1   -2   -442.73    -21.03
    1   -1   -2   -442.73    -21.03
   -1   -1    2   -440.88    -11.18
    1   -1   -2   -442.73    -21.03
    3    1   -4    217.09    -29.85
    3    1   -4    217.09    -29.85
    3    1   -4    217.09    -29.85
    3    1   -4    217.09    -29.85
   -3    1    4    222.83     -0.70
    3   -1   -4    222.83      0.70
    3   -1   -4    222.83      0.70
    3   -1   -4    222.83      0.70
   -3   -1    4    217.09     29.85
    3   -1   -4    222.83      0.70
    5    1   -6    133.70     17.86
    5    1   -6    133.70     17.86
    5    1   -6    133.70     17.86
   -5    1    6    135.02     12.65
    5    1   -6    133.70     17.86
    5    1   -6    133.70     17.86
   -5   -1    6    133.70    -17.86
    5   -1   -6    135.02    -12.65
    5   -1   -6    135.02    -12.65
    5   -1   -6    135.02    -12.65
    5   -1   -6    135.02    -12.65
    5   -1   -6    135.02    -12.65
    7    1   -8     -7.10     58.97
    7    1   -8     -7.10     58.97
   -7    1    8     -5.37    -47.29
    7    1   -8     -7.10     58.97
    7   -1   -8     -5.37     47.29
   -7   -1    8     -7.10    -58.97
    7   -1   -8     -5.37     47.29
    9    1  -10    -11.60     47.92
   -9    1   10    -11.09    -46.50
    9    1  -10    -11.60     47.92
    9    1  -10    -11.60     47.92
    9    1  -10    -11.60     47.92
    9    1  -10    -11.60     47.92
    9   -1  -10    -11.09     46.50
    9   -1  -10    -11.09     46.50
    9   -1  -10    -11.09     46.50
    9   -1  -10    -11.09     46.50
    9   -1  -10    -11.09     46.50
   -9   -1   10    -11.60    -47.92
   11    1  -12    -22.86     21.39
   11    1  -12    -22.86     21.39
   11    1  -12    -22.86     21.39
   11    1  -12    -22.86     21.39
   11    1  -12    -22.86     21.39
  -11    1   12    -21.79    -22.98
  -11   -1   12    -22.86    -21.39
   11   -1  -12    -21.79     22.98
   11   -1  -12    -21.79     22.98
   11   -1  -12    -21.79     22.98
   11   -1  -12    -21.79     22.98
   11   -1  -12    -21.79     22.98
  -13    1   14    -20.98     -5.13
   13    1  -14    -23.47      5.80
   13    1  -14    -23.47      5.80
   13    1  -14    -23.47      5.80
   13    1  -14    -23.47      5.80
   13    1  -14    -23.47      5.80
   13   -1  -14    -20.98      5.13
   13   -1  -14    -20.98      5.13
   13   -1  -14    -20.98      5.13
  -13   -1   14    -23.47     -5.80
   13   -1  -14    -20.98      5.13
   13   -1  -14    -20.98      5.13
   15    1  -16     17.46     34.01
   15    1  -16     17.46     34.01
   15    1  -16     17.46     34.01
   15    1  -16     17.46     34.01
   15    1  -16     17.46     34.01
  -15    1   16     16.25    -26.86
   15   -1  -16     16.25     26.86
   15   -1  -16     16.25     26.86
  -15   -1   16     17.46    -34.01
   15   -1  -16     16.25     26.86
   15   -1  -16     16.25     26.86
   15   -1  -16     16.25     26.86
  -17    1   18     13.23     -4.93
   17    1  -18     13.46     16.65
   17    1  -18     13.46     16.65
   17    1  -18     13.46     16.65
   17    1  -18     13.46     16.65
   17    1  -18     13.46     16.65
   17   -1  -18     13.23      4.93
  -17   -1   18     13.46    -16.65
   17   -1  -18     13.23      4.93
   17   -1  -18     13.23      4.93
   17   -1  -18     13.23      4.93
   17   -1  -18     13.23      4.93
   19    1  -20     -3.31    -17.31
   19    1  -20     -3.31    -17.31
   19    1  -20     -3.31    -17.31
   19    1  -20     -3.31    -17.31
   19    1  -20     -3.31    -17.31
   19   -1  -20     -8.27     -5.94
   19   -1  -20     -8.27     -5.94
   19   -1  -20     -8.27     -5.94
   19   -1  -20     -8.27     -5.94
   19   -1  -20     -8.27     -5.94
   21    1  -22     -8.65     14.14
   21    1  -22     -8.65     14.14
   21    1  -22     -8.65     14.14
   21    1  -22     -8.65     14.14
   21    1  -22     -8.65     14.14
   21   -1  -22     -8.85     15.10
   21   -1  -22     -8.85     15.10
   21   -1  -22     -8.85     15.10
   21   -1  -22     -8.85     15.10
   23    1  -24     -3.43      9.66
   23    1  -24     -3.43      9.66
   23    1  -24     -3.43      9.66
   23    1  -24     -3.43      9.66
   23   -1  -24     -3.01      6.54
   23   -1  -24     -3.01      6.54
   23   -1  -24     -3.01      6.54
   23   -1  -24     -3.01      6.54
   25    1  -26      8.80      7.53
   25    1  -26      8.80      7.53
   25    1  -26      8.80      7.53
   25    1  -26      8.80      7.53
   25   -1  -26      8.41      1.85
   25   -1  -26      8.41      1.85
   25   -1  -26      8.41      1.85
   25   -1  -26      8.41      1.85
   27    1  -28      7.35      8.80
   27    1  -28      7.35      8.80
   27    1  -28      7.35      8.80
   27    1  -28      7.35      8.80
   27   -1  -28      8.29      6.09
   27   -1  -28      8.29      6.09
   27   -1  -28      8.29      6.09
   27   -1  -28      8.29      6.09
   29    1  -30     -1.22     18.74
   29    1  -30     -1.22     18.74
   29    1  -30     -1.22     18.74
   29   -1  -30     -1.30     23.90
   29   -1  -30     -1.30     23.90
   29   -1  -30     -1.30     23.90
   29   -1  -30     -1.30     23.90
   31    1  -32      3.84     -7.51
   31    1  -32      3.84     -7.51
   31    1  -32      3.84     -7.51
   31   -1  -32      3.75     -1.70
   31   -1  -32      3.75     -1.70
   31   -1  -32      3.75     -1.70
   33    1  -34      5.64      4.98
   33    1  -34      5.64      4.98
   33    1  -34      5.64      4.98
   33   -1  -34      5.86      7.17
   33   -1  -34      5.86      7.17
   33   -1  -34      5.86      7.17
   35    1  -36     -2.31     -0.98
   35    1  -36     -2.31     -0.98
   35    1  -36     -2.31     -0.98
   35   -1  -36     -1.57     -4.70
   35   -1  -36     -1.57     -4.70
   35   -1  -36     -1.57     -4.70
   37    1  -38      2.43     -4.32
   37    1  -38      2.43     -4.32
   37   -1  -38      1.68     -5.25
   37   -1  -38      1.68     -5.25
   39    1  -40     -2.79     -1.49
   39    1  -40     -2.79     -1.49
   39   -1  -40     -2.31     -1.32
   39   -1  -40     -2.31     -1.32
   40    2  -39     -0.78      5.37
   40    2  -39     -0.78      5.37
   40   -2  -39     -1.05     -6.27
   40   -2  -39     -1.05     -6.27
   38    2  -37      2.20    -11.28
   38    2  -37      2.20    -11.28
   38   -2  -37     -0.84     12.36
   38   -2  -37     -0.84     12.36
   36    2  -35     -2.02    -12.47
   36    2  -35     -2.02    -12.47
   36    2  -35     -2.02    -12.47
   36   -2  -35      2.54     15.48
   36   -2  -35      2.54     15.48
   36   -2  -35      2.54     15.48
   34    2  -33     -3.69      2.27
   34    2  -33     -3.69      2.27
   34    2  -33     -3.69      2.27
   34   -2  -33      2.36      2.72
   34   -2  -33      2.36      2.72
   34   -2  -33      2.36      2.72
   32    2  -31     -8.04    -15.78
   32    2  -31     -8.04    -15.78
   32    2  -31     -8.04    -15.78
   32   -2  -31      6.40      9.49
   32   -2  -31      6.40      9.49
   32   -2  -31      6.40      9.49
   32   -2  -31      6.40      9.49
   30    2  -29      2.76      9.93
   30    2  -29      2.76      9.93
   30    2  -29      2.76      9.93
   30    2  -29      2.76      9.93
   30   -2  -29     -3.78     -6.40
   30   -2  -29     -3.78     -6.40
   30   -2  -29     -3.78     -6.40
   30   -2  -29     -3.78     -6.40
   28    2  -27     -8.72    -11.07
   28    2  -27     -8.72    -11.07
   28    2  -27     -8.72    -11.07
   28    2  -27     -8.72    -11.07
   28   -2  -27      1.44      6.32
   28   -2  -27      1.44      6.32
   28   -2  -27      1.44      6.32
   28   -2  -27      1.44      6.32
   26    2  -25      0.21     -3.66
   26    2  -25      0.21     -3.66
   26    2  -25      0.21     -3.66
   26    2  -25      0.21     -3.66
   26   -2  -25     -1.32     11.84
   26   -2  -25     -1.32     11.84
   26   -2  -25     -1.32     11.84
   26   -2  -25     -1.32     11.84
   24    2  -23     13.29      4.26
   24    2  -23     13.29      4.26
   24    2  -23     13.29      4.26
   24    2  -23     13.29      4.26
   24   -2  -23    -14.40      2.06
   24   -2  -23    -14.40      2.06
   24   -2  -23    -14.40      2.06
   24   -2  -23    -14.40      2.06
   22    2  -21    -11.48      5.28
   22    2  -21    -11.48      5.28
   22    2  -21    -11.48      5.28
   22    2  -21    -11.48      5.28
   22    2  -21    -11.48      5.28
   22   -2  -21     11.66      2.01
   22   -2  -21     11.66      2.01
   22   -2  -21     11.66      2.01
   22   -2  -21     11.66      2.01
   20    2  -19    -11.64      2.02
   20    2  -19    -11.64      2.02
   20    2  -19    -11.64      2.02
   20    2  -19    -11.64      2.02
   20    2  -19    -11.64      2.02
   20   -2  -19     16.16      3.77
   20   -2  -19     16.16      3.77
   20   -2  -19     16.16      3.77
   20   -2  -19     16.16      3.77
   20   -2  -19     16.16      3.77
   18    2  -17      8.96     -0.39
   18    2  -17      8.96     -0.39
  -18    2   17     -3.63    -10.89
   18    2  -17      8.96     -0.39
   18    2  -17      8.96     -0.39
   18    2  -17      8.96     -0.39
   18   -2  -17     -3.63     10.89
   18   -2  -17     -3.63     10.89
   18   -2  -17     -3.63     10.89
  -18   -2   17      8.96      0.39
   18   -2  -17     -3.63     10.89
   18   -2  -17     -3.63     10.89
   16    2  -15     18.28    -13.84
   16    2  -15     18.28    -13.84
   16    2  -15     18.28    -13.84
  -16    2   15    -14.27    -21.41
   16    2  -15     18.28    -13.84
   16    2  -15     18.28    -13.84
   16   -2  -15    -14.27     21.41
   16   -2  -15    -14.27     21.41
  -16   -2   15     18.28     13.84
   16   -2  -15    -14.27     21.41
   16   -2  -15    -14.27     21.41
   16   -2  -15    -14.27     21.41
  -14    2   13     22.34    -30.68
   14    2  -13    -21.33    -21.93
   14    2  -13    -21.33    -21.93
   14    2  -13    -21.33    -21.93
   14    2  -13    -21.33    -21.93
   14    2  -13    -21.33    -21.93
  -14   -2   13    -21.33     21.93
   14   -2  -13     22.34     30.68
   14   -2  -13     22.34     30.68
   14   -2  -13     22.34     30.68
   14   -2  -13     22.34     30.68
   14   -2  -13     22.34     30.68
   12    2  -11      3.71     -8.32
   12    2  -11      3.71     -8.32
   12    2  -11      3.71     -8.32
  -12    2   11     -1.24     -3.08
   12    2  -11      3.71     -8.32
   12    2  -11      3.71     -8.32
  -12   -2   11      3.71      8.32
   12   -2  -11     -1.24      3.08
   12   -2  -11     -1.24      3.08
   12   -2  -11     -1.24      3.08
   12   -2  -11     -1.24      3.08
   12   -2  -11     -1.24      3.08
   10    2   -9    -14.71     17.27
   10    2   -9    -14.71     17.27
   10    2   -9    -14.71     17.27
  -10    2    9     17.20      3.19
   10    2   -9    -14.71     17.27
   10    2   -9    -14.71     17.27
   10   -2   -9     17.20     -3.19
   10   -2   -9     17.20     -3.19
   10   -2   -9     17.20     -3.19
   10   -2   -9     17.20     -3.19
   10   -2   -9     17.20     -3.19
  -10   -2    9    -14.71    -17.27
    8    2   -7      6.52      9.60
    8    2   -7      6.52      9.60
    8    2   -7      6.52      9.60
    8    2   -7      6.52      9.60
    8    2   -7      6.52      9.60
   -8    2    7     -8.52     13.38
    8   -2   -7     -8.52    -13.38
    8   -2   -7     -8.52    -13.38
    8   -2   -7     -8.52    -13.38
   -8   -2    7      6.52     -9.60
    8   -2   -7     -8.52    -13.38
    8   -2   -7     -8.52    -13.38
    6    2   -5   -158.16    -13.63
   -6    2    5    159.52     -9.13
    6    2   -5   -158.16    -13.63
    6    2   -5   -158.16    -13.63
    6    2   -5   -158.16    -13.63
    6    2   -5   -158.16    -13.63
    6   -2   -5    159.52      9.13
    6   -2   -5    159.52      9.13
   -6   -2    5   -158.16     13.63
    6   -2   -5    159.52      9.13
    6   -2   -5    159.52      9.13
    6   -2   -5    159.52      9.13
    4    2   -3    -19.23    -16.74
    4    2   -3    -19.23    -16.74
    4    2   -3    -19.23    -16.74
   -4    2    3     22.83    -18.66
    4    2   -3    -19.23    -16.74
    4   -2   -3     22.83     18.66
    4   -2   -3     22.83     18.66
    4   -2   -3     22.83     18.66
   -4   -2    3    -19.23     16.74
    2    2   -1   -737.84     37.91
   -2    2    1    734.81     -8.62
    2    2   -1   -737.84     37.91
    2    2   -1   -737.84     37.91
    2   -2   -1    734.81      8.62
   -2   -2    1   -737.84    -37.91
    2   -2   -1    734.81      8.62
    2   -2   -1    734.81      8.62
   -2   -2    1   -737.84    -37.91
    0   -2    1    448.60     34.05
    0   -2   -1   -450.48    -26.08
    2    2   -3   -211.40     37.18
    2    2   -3   -211.40     37.18
    2    2   -3   -211.40     37.18
   -2    2    3    212.09    -49.63
   -2   -2    3   -211.40    -37.18
    2   -2   -3    212.09     49.63
    2   -2   -3    212.09     49.63
    2   -2   -3    212.09     49.63
   -2   -2    3   -211.40    -37.18
    2   -2   -3    212.09     49.63
    4    2   -5     14.72     -8.13
    4    2   -5     14.72     -8.13
    4    2   -5     14.72     -8.13
   -4    2    5    -17.37      1.92
    4    2   -5     14.72     -8.13
    4    2   -5     14.72     -8.13
    4   -2   -5    -17.37     -1.92
    4   -2   -5    -17.37     -1.92
    4   -2   -5    -17.37     -1.92
    4   -2   -5    -17.37     -1.92
    4   -2   -5    -17.37     -1.92
   -4   -2    5     14.72      8.13
    6    2   -7    -22.07     -0.37
    6    2   -7    -22.07     -0.37
    6    2   -7    -22.07     -0.37
   -6    2    7     21.43    -31.92
    6    2   -7    -22.07     -0.37
    6    2   -7    -22.07     -0.37
    6   -2   -7     21.43     31.92
    6   -2   -7     21.43     31.92
    6   -2   -7     21.43     31.92
   -6   -2    7    -22.07      0.37
    6   -2   -7     21.43     31.92
    6   -2   -7     21.43     31.92
    8    2   -9     -7.07     22.62
    8    2   -9     -7.07     22.62
   -8    2    9      3.62     14.79
    8    2   -9     -7.07     22.62
    8    2   -9     -7.07     22.62
    8    2   -9     -7.07     22.62
    8   -2   -9      3.62    -14.79
    8   -2   -9      3.62    -14.79
    8   -2   -9      3.62    -14.79
    8   -2   -9      3.62    -14.79
   -8   -2    9     -7.07    -22.62
    8   -2   -9      3.62    -14.79
   10    2  -11     19.32     32.92
  -10    2   11    -15.40     24.05
   10    2  -11     19.32     32.92
   10    2  -11     19.32     32.92
   10    2  -11     19.32     32.92
   10    2  -11     19.32     32.92
  -10   -2   11     19.32    -32.92
   10   -2  -11    -15.40    -24.05
   10   -2  -11    -15.40    -24.05
   10   -2  -11    -15.40    -24.05
   10   -2  -11    -15.40    -24.05
   10   -2  -11    -15.40    -24.05
   12    2  -13     26.56     12.97
  -12    2   13    -22.14     16.62
   12    2  -13     26.56     12.97
   12    2  -13     26.56     12.97
   12    2  -13     26.56     12.97
   12    2  -13     26.56     12.97
   12   -2  -13    -22.14    -16.62
   12   -2  -13    -22.14    -16.62
   12   -2  -13    -22.14    -16.62
  -12   -2   13     26.56    -12.97
   12   -2  -13    -22.14    -16.62
   12   -2  -13    -22.14    -16.62
   14    2  -15     -1.45    -10.67
  -14    2   15      1.42    -12.51
   14    2  -15     -1.45    -10.67
   14    2  -15     -1.45    -10.67
   14    2  -15     -1.45    -10.67
   14    2  -15     -1.45    -10.67
   14   -2  -15      1.42     12.51
   14   -2  -15      1.42     12.51
   14   -2  -15      1.42     12.51
   14   -2  -15      1.42     12.51
   14   -2  -15      1.42     12.51
  -14   -2   15     -1.45     10.67
   16    2  -17     13.72     -6.30
   16    2  -17     13.72     -6.30
  -16    2   17    -12.33      0.13
   16    2  -17     13.72     -6.30
   16    2  -17     13.72     -6.30
   16    2  -17     13.72     -6.30
   16   -2  -17    -12.33     -0.13
   16   -2  -17    -12.33     -0.13
   16   -2  -17    -12.33     -0.13
   16   -2  -17    -12.33     -0.13
   16   -2  -17    -12.33     -0.13
  -16   -2   17     13.72      6.30
   18    2  -19     46.61     15.39
   18    2  -19     46.61     15.39
   18    2  -19     46.61     15.39
   18    2  -19     46.61     15.39
   18    2  -19     46.61     15.39
   18   -2  -19    -49.37    -14.36
   18   -2  -19    -49.37    -14.36
   18   -2  -19    -49.37    -14.36
   18   -2  -19    -49.37    -14.36
   18   -2  -19    -49.37    -14.36
   20    2  -21     10.78    -13.12
   20    2  -21     10.78    -13.12
   20    2  -21     10.78    -13.12
   20    2  -21     10.78    -13.12
   20    2  -21     10.78    -13.12
   20   -2  -21     -6.35      5.70
   20   -2  -21     -6.35      5.70
   20   -2  -21     -6.35      5.70
   20   -2  -21     -6.35      5.70
   20   -2  -21     -6.35      5.70
   22    2  -23    -11.50     -6.91
   22    2  -23    -11.50     -6.91
   22    2  -23    -11.50     -6.91
   22    2  -23    -11.50     -6.91
   22   -2  -23     13.26      0.92
   22   -2  -23     13.26      0.92
   22   -2  -23     13.26      0.92
   22   -2  -23     13.26      0.92
   24    2  -25     -7.44     -6.18
   24    2  -25     -7.44     -6.18
   24    2  -25     -7.44     -6.18
   24    2  -25     -7.44     -6.18
   24   -2  -25      7.23      4.16
   24   -2  -25      7.23      4.16
   24   -2  -25      7.23      4.16
   24   -2  -25      7.23      4.16
   26    2  -27     11.59      0.31
   26    2  -27     11.59      0.31
   26    2  -27     11.59      0.31
   26    2  -27     11.59      0.31
   26   -2  -27     -9.28     -1.20
   26   -2  -27     -9.28     -1.20
   26   -2  -27     -9.28     -1.20
   26   -2  -27     -9.28     -1.20
   28    2  -29      5.62    -11.61
   28    2  -29      5.62    -11.61
   28    2  -29      5.62    -11.61
   28   -2  -29     -5.83     10.25
   28   -2  -29     -5.83     10.25
   28   -2  -29     -5.83     10.25
   28   -2  -29     -5.83     10.25
   30    2  -31     -1.25      5.23
   30    2  -31     -1.25      5.23
   30    2  -31     -1.25      5.23
   30   -2  -31      3.01     -3.99
   30   -2  -31      3.01     -3.99
   30   -2  -31      3.01     -3.99
   30   -2  -31      3.01     -3.99
   32    2  -33     -2.66    -22.09
   32    2  -33     -2.66    -22.09
   32    2  -33     -2.66    -22.09
   32   -2  -33      6.91     14.62
   32   -2  -33      6.91     14.62
   32   -2  -33      6.91     14.62
   34    2  -35     -4.81      5.23
   34    2  -35     -4.81      5.23
   34    2  -35     -4.81      5.23
   34   -2  -35      5.89     -2.81
   34   -2  -35      5.89     -2.81
   34   -2  -35      5.89     -2.81
   36    2  -37     -9.62      0.64
   36    2  -37     -9.62      0.64
   36    2  -37     -9.62      0.64
   36   -2  -37      9.05      3.28
   36   -2  -37      9.05      3.28
   36   -2  -37      9.05      3.28
   38    2  -39     -5.23     -7.27
   38    2  -39     -5.23     -7.27
   38   -2  -39      5.76      5.85
   38   -2  -39      5.76      5.85
   39    3  -38      8.51      2.39
   39    3  -38      8.51      2.39
   39   -3  -38      7.94     -0.96
   39   -3  -38      7.94     -0.96
   37    3  -36     -2.88     15.69
   37    3  -36     -2.88     15.69
   37    3  -36     -2.88     15.69
   37   -3  -36     -1.44     19.52
   37   -3  -36     -1.44     19.52
   37   -3  -36     -1.44     19.52
   35    3  -34     -7.28     21.46
   35    3  -34     -7.28     21.46
   35    3  -34     -7.28     21.46
   35   -3  -34     -5.56     18.95
   35   -3  -34     -5.56     18.95
   35   -3  -34     -5.56     18.95
   33    3  -32     -4.05     -1.65
   33    3  -32     -4.05     -1.65
   33    3  -32     -4.05     -1.65
   33   -3  -32     -1.27     -1.64
   33   -3  -32     -1.27     -1.64
   33   -3  -32     -1.27     -1.64
   33   -3  -32     -1.27     -1.64
   31    3  -30      4.23      7.84
   31    3  -30      4.23      7.84
   31    3  -30      4.23      7.84
   31   -3  -30      5.68     -5.19
   31   -3  -30      5.68     -5.19
   31   -3  -30      5.68     -5.19
   31   -3  -30      5.68     -5.19
   29    3  -28     -7.03    -18.46
   29    3  -28     -7.03    -18.46
   29    3  -28     -7.03    -18.46
   29    3  -28     -7.03    -18.46
   29   -3  -28     -1.48    -13.22
   29   -3  -28     -1.48    -13.22
   29   -3  -28     -1.48    -13.22
   29   -3  -28     -1.48    -13.22
   27    3  -26      8.88     -1.45
   27    3  -26      8.88     -1.45
   27    3  -26      8.88     -1.45
   27    3  -26      8.88     -1.45
   27   -3  -26      7.40     -5.03
   27   -3  -26      7.40     -5.03
   27   -3  -26      7.40     -5.03
   27   -3  -26      7.40     -5.03
   25    3  -24      8.55     11.26
   25    3  -24      8.55     11.26
   25    3  -24      8.55     11.26
   25    3  -24      8.55     11.26
   25   -3  -24      8.34      5.63
   25   -3  -24      8.34      5.63
   25   -3  -24      8.34      5.63
   25   -3  -24      8.34      5.63
   23    3  -22     -7.09      1.93
   23    3  -22     -7.09      1.93
   23    3  -22     -7.09      1.93
   23    3  -22     -7.09      1.93
   23    3  -22     -7.09      1.93
   23   -3  -22     -7.59      4.34
   23   -3  -22     -7.59      4.34
   23   -3  -22     -7.59      4.34
   23   -3  -22     -7.59      4.34
   21    3  -20      6.86     12.08
   21    3  -20      6.86     12.08
   21    3  -20      6.86     12.08
   21    3  -20      6.86     12.08
   21    3  -20      6.86     12.08
   21   -3  -20      6.49      2.59
   21   -3  -20      6.49      2.59
   21   -3  -20      6.49      2.59
   21   -3  -20      6.49      2.59
   21   -3  -20      6.49      2.59
   19    3  -18     12.74     16.07
   19    3  -18     12.74     16.07
   19    3  -18     12.74     16.07
   19    3  -18     12.74     16.07
   19    3  -18     12.74     16.07
  -19   -3   18     12.74    -16.07
   19   -3  -18     13.55     -2.11
   19   -3  -18     13.55     -2.11
   19   -3  -18     13.55     -2.11
   19   -3  -18     13.55     -2.11
   19   -3  -18     13.55     -2.11
   17    3  -16      3.16     -6.79
   17    3  -16      3.16     -6.79
   17    3  -16      3.16     -6.79
   17    3  -16      3.16     -6.79
  -17    3   16      3.39      3.42
   17    3  -16      3.16     -6.79
   17   -3  -16      3.39     -3.42
   17   -3  -16      3.39     -3.42
   17   -3  -16      3.39     -3.42
  -17   -3   16      3.16      6.79
   17   -3  -16      3.39     -3.42
   17   -3  -16      3.39     -3.42
   15    3  -14    -35.00     11.02
   15    3  -14    -35.00     11.02
  -15    3   14    -39.66     -5.38
   15    3  -14    -35.00     11.02
   15    3  -14    -35.00     11.02
   15    3  -14    -35.00     11.02
   15   -3  -14    -39.66      5.38
   15   -3  -14    -39.66      5.38
   15   -3  -14    -39.66      5.38
   15   -3  -14    -39.66      5.38
  -15   -3   14    -35.00    -11.02
   15   -3  -14    -39.66      5.38
   13    3  -12     30.84     -8.94
   13    3  -12     30.84     -8.94
  -13    3   12     28.38      6.70
   13    3  -12     30.84     -8.94
   13    3  -12     30.84     -8.94
   13    3  -12     30.84     -8.94
   13   -3  -12     28.38     -6.70
   13   -3  -12     28.38     -6.70
   13   -3  -12     28.38     -6.70
   13   -3  -12     28.38     -6.70
   13   -3  -12     28.38     -6.70
  -13   -3   12     30.84      8.94
   11    3  -10      4.07    -27.25
   11    3  -10      4.07    -27.25
  -11    3   10      3.86     39.84
   11    3  -10      4.07    -27.25
   11    3  -10      4.07    -27.25
   11    3  -10      4.07    -27.25
   11   -3  -10      3.86    -39.84
   11   -3  -10      3.86    -39.84
   11   -3  -10      3.86    -39.84
  -11   -3   10      4.07     27.25
   11   -3  -10      3.86    -39.84
   11   -3  -10      3.86    -39.84
    9    3   -8    -24.63    -15.19
    9    3   -8    -24.63    -15.19
    9    3   -8    -24.63    -15.19
    9    3   -8    -24.63    -15.19
   -9    3    8    -22.03     10.75
    9    3   -8    -24.63    -15.19
    9   -3   -8    -22.03    -10.75
    9   -3   -8    -22.03    -10.75
    9   -3   -8    -22.03    -10.75
    9   -3   -8    -22.03    -10.75
    9   -3   -8    -22.03    -10.75
   -9   -3    8    -24.63     15.19
    7    3   -6     11.11     -9.45
    7    3   -6     11.11     -9.45
    7    3   -6     11.11     -9.45
    7    3   -6     11.11     -9.45
   -7    3    6     12.67     11.46
    7    3   -6     11.11     -9.45
    7   -3   -6     12.67    -11.46
    7   -3   -6     12.67    -11.46
    7   -3   -6     12.67    -11.46
   -7   -3    6     11.11      9.45
    7   -3   -6     12.67    -11.46
    7   -3   -6     12.67    -11.46
    5    3   -4    193.61     22.48
    5    3   -4    193.61     22.48
    5    3   -4    193.61     22.48
   -5    3    4    190.50    -14.88
    5    3   -4    193.61     22.48
    5   -3   -4    190.50     14.88
    5   -3   -4    190.50     14.88
    5   -3   -4    190.50     14.88
    5   -3   -4    190.50     14.88
   -5   -3    4    193.61    -22.48
   -3    3    2     71.16     -4.04
    3    3   -2     70.34     56.92
    3    3   -2     70.34     56.92
    3    3   -2     70.34     56.92
    3    3   -2     70.34     56.92
    3   -3   -2     71.16      4.04
    3   -3   -2     71.16      4.04
   -3   -3    2     70.34    -56.92
   -3   -3    2     70.34    -56.92
   -3   -3    2     70.34    -56.92
    3   -3   -2     71.16      4.04
    1    3    0    207.99    -24.24
    1    3    0    207.99    -24.24
   -1    3    0    212.88    -28.26
   -1    3    0    212.88    -28.26
    1    3    0    207.99    -24.24
    1   -3    0    212.88     28.26
    1   -3    0    212.88     28.26
   -1   -3    0    207.99     24.24
    1   -3    0    212.88     28.26
   -1   -3    0    207.99     24.24
   -1   -3    0    207.99     24.24
   -1   -3    0    207.99     24.24
   -1    3    2    -27.57   -106.78
    1    3   -2    -26.42    -92.92
    1    3   -2    -26.42    -92.92
   -1    3    2    -27.57   -106.78
    1    3   -2    -26.42    -92.92
    1   -3   -2    -27.57    106.78
    1   -3   -2    -27.57    106.78
    1   -3   -2    -27.57    106.78
   -1   -3    2    -26.42     92.92
   -1   -3    2    -26.42     92.92
    1   -3   -2    -27.57    106.78
    3    3   -4    -62.38     -6.50
    3    3   -4    -62.38     -6.50
    3    3   -4    -62.38     -6.50
   -3    3    4    -61.80     -1.36
    3    3   -4    -62.38     -6.50
   -3   -3    4    -62.38      6.50
    3   -3   -4    -61.80      1.36
   -3   -3    4    -62.38      6.50
    3   -3   -4    -61.80      1.36
    3   -3   -4    -61.80      1.36
    5    3   -6     38.09     -1.57
    5    3   -6     38.09     -1.57
    5    3   -6     38.09     -1.57
    5    3   -6     38.09     -1.57
    5    3   -6     38.09     -1.57
   -5    3    6     36.74    -25.67
    5   -3   -6     36.74     25.67
    5   -3   -6     36.74     25.67
    5   -3   -6     36.74     25.67
   -5   -3    6     38.09      1.57
    5   -3   -6     36.74     25.67
    5   -3   -6     36.74     25.67
   -5   -3    6     38.09      1.57
    7    3   -8     37.19      7.88
    7    3   -8     37.19      7.88
   -7    3    8     35.26     -9.25
    7    3   -8     37.19      7.88
    7    3   -8     37.19      7.88
    7    3   -8     37.19      7.88
    7   -3   -8     35.26      9.25
    7   -3   -8     35.26      9.25
   -7   -3    8     37.19     -7.88
    7   -3   -8     35.26      9.25
    7   -3   -8     35.26      9.25
    7   -3   -8     35.26      9.25
    9    3  -10    -44.54     28.49
    9    3  -10    -44.54     28.49
    9    3  -10    -44.54     28.49
    9    3  -10    -44.54     28.49
   -9    3   10    -40.68    -41.74
    9    3  -10    -44.54     28.49
   -9   -3   10    -44.54    -28.49
    9   -3  -10    -40.68     41.74
    9   -3  -10    -40.68     41.74
    9   -3  -10    -40.68     41.74
    9   -3  -10    -40.68     41.74
    9   -3  -10    -40.68     41.74
   11    3  -12    -43.34     34.46
  -11    3   12    -45.02    -39.29
   11    3  -12    -43.34     34.46
   11    3  -12    -43.34     34.46
   11    3  -12    -43.34     34.46
   11    3  -12    -43.34     34.46
   11   -3  -12    -45.02     39.29
   11   -3  -12    -45.02     39.29
   11   -3  -12    -45.02     39.29
  -11   -3   12    -43.34    -34.46
   11   -3  -12    -45.02     39.29
   11   -3  -12    -45.02     39.29
   13    3  -14     26.91     -2.33
   13    3  -14     26.91     -2.33
  -13    3   14     22.40     -8.68
   13    3  -14     26.91     -2.33
   13    3  -14     26.91     -2.33
   13    3  -14     26.91     -2.33
  -13   -3   14     26.91      2.33
   13   -3  -14     22.40      8.68
   13   -3  -14     22.40      8.68
   13   -3  -14     22.40      8.68
   13   -3  -14     22.40      8.68
   13   -3  -14     22.40      8.68
   15    3  -16      5.22     11.91
  -15    3   16      2.80     -4.08
   15    3  -16      5.22     11.91
   15    3  -16      5.22     11.91
   15    3  -16      5.22     11.91
   15    3  -16      5.22     11.91
   15   -3  -16      2.80      4.08
   15   -3  -16      2.80      4.08
   15   -3  -16      2.80      4.08
  -15   -3   16      5.22    -11.91
   15   -3  -16      2.80      4.08
   15   -3  -16      2.80      4.08
   17    3  -18    -27.61    -19.14
   17    3  -18    -27.61    -19.14
   17    3  -18    -27.61    -19.14
   17    3  -18    -27.61    -19.14
   17    3  -18    -27.61    -19.14
   17   -3  -18    -30.85     -8.00
  -17   -3   18    -27.61     19.14
   17   -3  -18    -30.85     -8.00
   17   -3  -18    -30.85     -8.00
   17   -3  -18    -30.85     -8.00
   17   -3  -18    -30.85     -8.00
   19    3  -20      9.72     -7.20
   19    3  -20      9.72     -7.20
   19    3  -20      9.72     -7.20
   19    3  -20      9.72     -7.20
   19    3  -20      9.72     -7.20
   19   -3  -20     12.00      2.39
   19   -3  -20     12.00      2.39
   19   -3  -20     12.00      2.39
   19   -3  -20     12.00      2.39
   19   -3  -20     12.00      2.39
   21    3  -22    -17.40     -1.24
   21    3  -22    -17.40     -1.24
   21    3  -22    -17.40     -1.24
   21    3  -22    -17.40     -1.24
   21    3  -22    -17.40     -1.24
   21   -3  -22    -18.90     -7.52
   21   -3  -22    -18.90     -7.52
   21   -3  -22    -18.90     -7.52
   21   -3  -22    -18.90     -7.52
   23    3  -24     -7.82     -6.58
   23    3  -24     -7.82     -6.58
   23    3  -24     -7.82     -6.58
   23    3  -24     -7.82     -6.58
   23   -3  -24     -9.97     -4.16
   23   -3  -24     -9.97     -4.16
   23   -3  -24     -9.97     -4.16
   23   -3  -24     -9.97     -4.16
   25    3  -26    -11.74     -1.66
   25    3  -26    -11.74     -1.66
   25    3  -26    -11.74     -1.66
   25    3  -26    -11.74     -1.66
   25   -3  -26    -14.19     -0.14
   25   -3  -26    -14.19     -0.14
   25   -3  -26    -14.19     -0.14
   25   -3  -26    -14.19     -0.14
   27    3  -28      3.63     16.55
   27    3  -28      3.63     16.55
   27    3  -28      3.63     16.55
   27   -3  -28     -0.99     13.69
   27   -3  -28     -0.99     13.69
   27   -3  -28     -0.99     13.69
   27   -3  -28     -0.99     13.69
   29    3  -30      2.65      4.06
   29    3  -30      2.65      4.06
   29    3  -30      2.65      4.06
   29   -3  -30      1.01     17.21
   29   -3  -30      1.01     17.21
   29   -3  -30      1.01     17.21
   29   -3  -30      1.01     17.21
   31    3  -32     -0.12     18.72
   31    3  -32     -0.12     18.72
   31    3  -32     -0.12     18.72
   31   -3  -32      2.37     28.00
   31   -3  -32      2.37     28.00
   31   -3  -32      2.37     28.00
   31   -3  -32      2.37     28.00
   33    3  -34      0.71    -11.44
   33    3  -34      0.71    -11.44
   33    3  -34      0.71    -11.44
   33   -3  -34      0.83      7.90
   33   -3  -34      0.83      7.90
   33   -3  -34      0.83      7.90
   35    3  -36     -1.86      5.36
   35    3  -36     -1.86      5.36
   35    3  -36     -1.86      5.36
   35   -3  -36     -3.12      3.38
   35   -3  -36     -3.12      3.38
   35   -3  -36     -3.12      3.38
   37    3  -38     -1.85     -0.58
   37    3  -38     -1.85     -0.58
   37   -3  -38     -4.11     -1.71
   37   -3  -38     -4.11     -1.71
   39    3  -40     -0.80      0.52
   39   -3  -40     -1.97     -0.91
   40    4  -39      0.27      1.33
   40    4  -39      0.27      1.33
   40   -4  -39      1.01    -10.12
   40   -4  -39      1.01    -10.12
   38    4  -37      0.06      4.64
   38    4  -37      0.06      4.64
   38   -4  -37      0.07    -18.58
   38   -4  -37      0.07    -18.58
   36    4  -35     -0.51     -2.00
   36    4  -35     -0.51     -2.00
   36    4  -35     -0.51     -2.00
   36   -4  -35      2.08      4.75
   36   -4  -35      2.08      4.75
   36   -4  -35      2.08      4.75
   34    4  -33     -1.05     -5.63
   34    4  -33     -1.05     -5.63
   34    4  -33     -1.05     -5.63
   34   -4  -33      0.70      7.31
   34   -4  -33      0.70      7.31
   34   -4  -33      0.70      7.31
   34   -4  -33      0.70      7.31
   32    4  -31      5.53      9.66
   32    4  -31      5.53      9.66
   32    4  -31      5.53      9.66
   32   -4  -31     -3.61     -6.62
   32   -4  -31     -3.61     -6.62
   32   -4  -31     -3.61     -6.62
   32   -4  -31     -3.61     -6.62
   30    4  -29     -1.48     -6.23
   30    4  -29     -1.48     -6.23
   30    4  -29     -1.48     -6.23
   30   -4  -29      1.93      1.94
   30   -4  -29      1.93      1.94
   30   -4  -29      1.93      1.94
   30   -4  -29      1.93      1.94
   28    4  -27     -7.73      2.17
   28    4  -27     -7.73      2.17
   28    4  -27     -7.73      2.17
   28    4  -27     -7.73      2.17
   28   -4  -27      7.97     -2.02
   28   -4  -27      7.97     -2.02
   28   -4  -27      7.97     -2.02
   28   -4  -27      7.97     -2.02
   26    4  -25     -5.63      3.09
   26    4  -25     -5.63      3.09
   26    4  -25     -5.63      3.09
   26    4  -25     -5.63      3.09
   26   -4  -25      4.04      0.09
   26   -4  -25      4.04      0.09
   26   -4  -25      4.04      0.09
   26   -4  -25      4.04      0.09
   24    4  -23     -7.10     -5.02
   24    4  -23     -7.10     -5.02
   24    4  -23     -7.10     -5.02
   24    4  -23     -7.10     -5.02
   24   -4  -23      8.13      7.80
   24   -4  -23      8.13      7.80
   24   -4  -23      8.13      7.80
   24   -4  -23      8.13      7.80
   22    4  -21    -10.52      7.99
   22    4  -21    -10.52      7.99
   22    4  -21    -10.52      7.99
   22    4  -21    -10.52      7.99
   22    4  -21    -10.52      7.99
   22   -4  -21      9.16      0.08
   22   -4  -21      9.16      0.08
   22   -4  -21      9.16      0.08
   22   -4  -21      9.16      0.08
   20    4  -19    -21.49      4.70
   20    4  -19    -21.49      4.70
   20    4  -19    -21.49      4.70
   20    4  -19    -21.49      4.70
   20    4  -19    -21.49      4.70
   20   -4  -19     20.54      0.26
   20   -4  -19     20.54      0.26
   20   -4  -19     20.54      0.26
   20   -4  -19     20.54      0.26
   20   -4  -19     20.54      0.26
   18    4  -17      1.36     -3.42
   18    4  -17      1.36     -3.42
   18    4  -17      1.36     -3.42
   18    4  -17      1.36     -3.42
   18    4  -17      1.36     -3.42
  -18   -4   17      1.36      3.42
   18   -4  -17     -2.44     -3.26
   18   -4  -17     -2.44     -3.26
   18   -4  -17     -2.44     -3.26
   18   -4  -17     -2.44     -3.26
   18   -4  -17     -2.44     -3.26
   16    4  -15    -26.53     -1.56
   16    4  -15    -26.53     -1.56
   16    4  -15    -26.53     -1.56
   16    4  -15    -26.53     -1.56
   16    4  -15    -26.53     -1.56
  -16    4   15     29.19     -0.77
   16   -4  -15     29.19      0.77
   16   -4  -15     29.19      0.77
   16   -4  -15     29.19      0.77
   16   -4  -15     29.19      0.77
  -16   -4   15    -26.53      1.56
   16   -4  -15     29.19      0.77
   14    4  -13     19.79    -22.08
   14    4  -13     19.79    -22.08
   14    4  -13     19.79    -22.08
   14    4  -13     19.79    -22.08
   14    4  -13     19.79    -22.08
  -14    4   13    -22.66    -16.28
   14   -4  -13    -22.66     16.28
   14   -4  -13    -22.66     16.28
   14   -4  -13    -22.66     16.28
   14   -4  -13    -22.66     16.28
  -14   -4   13     19.79     22.08
   14   -4  -13    -22.66     16.28
  -12    4   11    -13.88    -27.23
   12    4  -11     10.82    -24.81
   12    4  -11     10.82    -24.81
   12    4  -11     10.82    -24.81
   12    4  -11     10.82    -24.81
   12    4  -11     10.82    -24.81
  -12   -4   11     10.82     24.81
   12   -4  -11    -13.88     27.23
   12   -4  -11    -13.88     27.23
   12   -4  -11    -13.88     27.23
   12   -4  -11    -13.88     27.23
   12   -4  -11    -13.88     27.23
   10    4   -9    -33.77      7.20
  -10    4    9     32.26     11.31
   10    4   -9    -33.77      7.20
   10    4   -9    -33.77      7.20
   10    4   -9    -33.77      7.20
   10    4   -9    -33.77      7.20
  -10   -4    9    -33.77     -7.20
   10   -4   -9     32.26    -11.31
   10   -4   -9     32.26    -11.31
   10   -4   -9     32.26    -11.31
   10   -4   -9     32.26    -11.31
   10   -4   -9     32.26    -11.31
    8    4   -7     65.84     -6.47
    8    4   -7     65.84     -6.47
   -8    4    7    -66.20     -7.91
    8    4   -7     65.84     -6.47
    8    4   -7     65.84     -6.47
    8    4   -7     65.84     -6.47
    8   -4   -7    -66.20      7.91
    8   -4   -7    -66.20      7.91
    8   -4   -7    -66.20      7.91
    8   -4   -7    -66.20      7.91
    8   -4   -7    -66.20      7.91
   -8   -4    7     65.84      6.47
    6    4   -5     24.19      8.83
   -6    4    5    -22.17      1.04
    6    4   -5     24.19      8.83
    6    4   -5     24.19      8.83
    6    4   -5     24.19      8.83
    6   -4   -5    -22.17     -1.04
   -6   -4    5     24.19     -8.83
    6   -4   -5    -22.17     -1.04
    6   -4   -5    -22.17     -1.04
    6   -4   -5    -22.17     -1.04
    4    4   -3    -21.10     14.81
    4    4   -3    -21.10     14.81
    4    4   -3    -21.10     14.81
    4    4   -3    -21.10     14.81
    4    4   -3    -21.10     14.81
   -4    4    3     21.84      2.37
    4   -4   -3     21.84     -2.37
    4   -4   -3     21.84     -2.37
   -4   -4    3    -21.10    -14.81
    4   -4   -3     21.84     -2.37
    4   -4   -3     21.84     -2.37
   -4   -4    3    -21.10    -14.81
   -2    4    1     -5.93     26.54
   -2    4    1     -5.93     26.54
    2    4   -1      5.85      0.27
    2    4   -1      5.85      0.27
    2    4   -1      5.85      0.27
   -2   -4    1      5.85     -0.27
   -2   -4    1      5.85     -0.27
   -2   -4    1      5.85     -0.27
    2   -4   -1     -5.93    -26.54
    2   -4   -1     -5.93    -26.54
    2   -4   -1     -5.93    -26.54
    2   -4   -1     -5.93    -26.54
    2   -4   -1     -5.93    -26.54
    0    4    1   -149.94    -29.51
    0    4    1   -149.94    -29.51
    0    4   -1    155.81     20.23
    0    4    1   -149.94    -29.51
    0    4   -1    155.81     20.23
    0   -4   -1   -149.94     29.51
    0   -4   -1   -149.94     29.51
    0   -4   -1   -149.94     29.51
    0   -4    1    155.81    -20.23
    0   -4    1    155.81    -20.23
    0   -4   -1   -149.94     29.51
    0   -4    1    155.81    -20.23
    2    4   -3    -55.99    -15.81
    2    4   -3    -55.99    -15.81
    2    4   -3    -55.99    -15.81
   -2    4    3     58.59     27.74
    2   -4   -3     58.59    -27.74
    2   -4   -3     58.59    -27.74
   -2   -4    3    -55.99     15.81
    2   -4   -3     58.59    -27.74
   -2   -4    3    -55.99     15.81
    2   -4   -3     58.59    -27.74
   -2   -4    3    -55.99     15.81
    4    4   -5    -20.02     12.31
    4    4   -5    -20.02     12.31
    4    4   -5    -20.02     12.31
    4    4   -5    -20.02     12.31
   -4    4    5     20.40     -8.06
   -4   -4    5    -20.02    -12.31
    4   -4   -5     20.40      8.06
    4   -4   -5     20.40      8.06
    4   -4   -5     20.40      8.06
    4   -4   -5     20.40      8.06
   -4   -4    5    -20.02    -12.31
    4   -4   -5     20.40      8.06
    6    4   -7   -133.54     13.71
    6    4   -7   -133.54     13.71
    6    4   -7   -133.54     13.71
    6    4   -7   -133.54     13.71
   -6   -4    7   -133.54    -13.71
    6   -4   -7    134.91    -12.83
    6   -4   -7    134.91    -12.83
    8    4   -9     56.26      1.07
   -8    4    9    -52.28     -5.16
    8    4   -9     56.26      1.07
    8    4   -9     56.26      1.07
    8    4   -9     56.26      1.07
    8    4   -9     56.26      1.07
    8   -4   -9    -52.28      5.16
    8   -4   -9    -52.28      5.16
   -8   -4    9     56.26     -1.07
    8   -4   -9    -52.28      5.16
    8   -4   -9    -52.28      5.16
    8   -4   -9    -52.28      5.16
   -8   -4    9     56.26     -1.07
   10    4  -11     32.20      3.85
  -10    4   11    -28.29      0.79
   10    4  -11     32.20      3.85
   10    4  -11     32.20      3.85
   10    4  -11     32.20      3.85
   10    4  -11     32.20      3.85
   10   -4  -11    -28.29     -0.79
  -10   -4   11     32.20     -3.85
   10   -4  -11    -28.29     -0.79
   10   -4  -11    -28.29     -0.79
   10   -4  -11    -28.29     -0.79
   10   -4  -11    -28.29     -0.79
   12    4  -13     -7.48     16.99
   12    4  -13     -7.48     16.99
  -12    4   13     10.28      9.67
   12    4  -13     -7.48     16.99
   12    4  -13     -7.48     16.99
   12    4  -13     -7.48     16.99
  -12   -4   13     -7.48    -16.99
   12   -4  -13     10.28     -9.67
   12   -4  -13     10.28     -9.67
   12   -4  -13     10.28     -9.67
   12   -4  -13     10.28     -9.67
   12   -4  -13     10.28     -9.67
   14    4  -15     18.49    -15.15
   14    4  -15     18.49    -15.15
   14    4  -15     18.49    -15.15
   14    4  -15     18.49    -15.15
   14    4  -15     18.49    -15.15
  -14    4   15    -16.81    -20.19
  -14   -4   15     18.49     15.15
   14   -4  -15    -16.81     20.19
   14   -4  -15    -16.81     20.19
   14   -4  -15    -16.81     20.19
   14   -4  -15    -16.81     20.19
   14   -4  -15    -16.81     20.19
   16    4  -17     17.25      4.05
   16    4  -17     17.25      4.05
  -16    4   17    -18.15      5.01
   16    4  -17     17.25      4.05
   16    4  -17     17.25      4.05
   16    4  -17     17.25      4.05
   16   -4  -17    -18.15     -5.01
   16   -4  -17    -18.15     -5.01
   16   -4  -17    -18.15     -5.01
   16   -4  -17    -18.15     -5.01
  -16   -4   17     17.25     -4.05
   16   -4  -17    -18.15     -5.01
   18    4  -19      2.72     -5.02
   18    4  -19      2.72     -5.02
   18    4  -19      2.72     -5.02
   18    4  -19      2.72     -5.02
   18    4  -19      2.72     -5.02
   18   -4  -19     -2.00      4.66
   18   -4  -19     -2.00      4.66
  -18   -4   19      2.72      5.02
   18   -4  -19     -2.00      4.66
   18   -4  -19     -2.00      4.66
   18   -4  -19     -2.00      4.66
   20    4  -21     41.59     -1.31
   20    4  -21     41.59     -1.31
   20    4  -21     41.59     -1.31
   20    4  -21     41.59     -1.31
   20    4  -21     41.59     -1.31
   20   -4  -21    -40.78     -4.13
   20   -4  -21    -40.78     -4.13
   20   -4  -21    -40.78     -4.13
   20   -4  -21    -40.78     -4.13
   22    4  -23      3.93      7.16
   22    4  -23      3.93      7.16
   22    4  -23      3.93      7.16
   22    4  -23      3.93      7.16
   22    4  -23      3.93      7.16
   22   -4  -23     -4.75     -6.44
   22   -4  -23     -4.75     -6.44
   22   -4  -23     -4.75     -6.44
   22   -4  -23     -4.75     -6.44
   24    4  -25     11.69    -11.36
   24    4  -25     11.69    -11.36
   24    4  -25     11.69    -11.36
   24    4  -25     11.69    -11.36
   24   -4  -25    -11.48     12.42
   24   -4  -25    -11.48     12.42
   24   -4  -25    -11.48     12.42
   24   -4  -25    -11.48     12.42
   26    4  -27     -1.10    -11.19
   26    4  -27     -1.10    -11.19
   26    4  -27     -1.10    -11.19
   26   -4  -27      3.05     12.27
   26   -4  -27      3.05     12.27
   26   -4  -27      3.05     12.27
   26   -4  -27      3.05     12.27
   28    4  -29    -12.91    -11.17
   28    4  -29    -12.91    -11.17
   28    4  -29    -12.91    -11.17
   28   -4  -29     13.30     21.49
   28   -4  -29     13.30     21.49
   28   -4  -29     13.30     21.49
   28   -4  -29     13.30     21.49
   30    4  -31    -14.04    -30.79
   30    4  -31    -14.04    -30.79
   30    4  -31    -14.04    -30.79
   30   -4  -31     17.33     31.62
   30   -4  -31     17.33     31.62
   30   -4  -31     17.33     31.62
   30   -4  -31     17.33     31.62
   32    4  -33    -12.41      7.99
   32    4  -33    -12.41      7.99
   32    4  -33    -12.41      7.99
   32   -4  -33     11.59     -4.79
   32   -4  -33     11.59     -4.79
   32   -4  -33     11.59     -4.79
   32   -4  -33     11.59     -4.79
   34    4  -35    -12.66      0.91
   34    4  -35    -12.66      0.91
   34    4  -35    -12.66      0.91
   34   -4  -35      9.84    -18.40
   34   -4  -35      9.84    -18.40
   34   -4  -35      9.84    -18.40
   36    4  -37    -10.54     20.31
   36    4  -37    -10.54     20.31
   36    4  -37    -10.54     20.31
   36   -4  -37      9.40    -10.98
   36   -4  -37      9.40    -10.98
   36   -4  -37      9.40    -10.98
   38    4  -39     -2.05      3.43
   38    4  -39     -2.05      3.43
   38   -4  -39      3.25      3.96
   38   -4  -39      3.25      3.96
   39    5  -38     -0.02      2.00
   39    5  -38     -0.02      2.00
   39   -5  -38      1.17      0.55
   39   -5  -38      1.17      0.55
   37    5  -36     -9.42     -5.92
   37    5  -36     -9.42     -5.92
   37    5  -36     -9.42     -5.92
   37   -5  -36    -10.42    -11.37
   37   -5  -36    -10.42    -11.37
   37   -5  -36    -10.42    -11.37
   35    5  -34     -4.76      7.36
   35    5  -34     -4.76      7.36
   35    5  -34     -4.76      7.36
   35   -5  -34     -6.13      8.56
   35   -5  -34     -6.13      8.56
   35   -5  -34     -6.13      8.56
   35   -5  -34     -6.13      8.56
   33    5  -32      5.96     13.04
   33    5  -32      5.96     13.04
   33    5  -32      5.96     13.04
   33   -5  -32      4.07     13.47
   33   -5  -32      4.07     13.47
   33   -5  -32      4.07     13.47
   33   -5  -32      4.07     13.47
   31    5  -30     -1.50    -17.51
   31    5  -30     -1.50    -17.51
   31    5  -30     -1.50    -17.51
   31   -5  -30      0.09    -21.19
   31   -5  -30      0.09    -21.19
   31   -5  -30      0.09    -21.19
   31   -5  -30      0.09    -21.19
   29    5  -28     -9.88     -3.17
   29    5  -28     -9.88     -3.17
   29    5  -28     -9.88     -3.17
   29   -5  -28     -7.89      6.00
   29   -5  -28     -7.89      6.00
   29   -5  -28     -7.89      6.00
   29   -5  -28     -7.89      6.00
   27    5  -26      4.24      3.08
   27    5  -26      4.24      3.08
   27    5  -26      4.24      3.08
   27    5  -26      4.24      3.08
   27   -5  -26      4.64      6.56
   27   -5  -26      4.64      6.56
   27   -5  -26      4.64      6.56
   27   -5  -26      4.64      6.56
   25    5  -24     -9.68     -9.45
   25    5  -24     -9.68     -9.45
   25    5  -24     -9.68     -9.45
   25    5  -24     -9.68     -9.45
   25   -5  -24     -9.87    -10.87
   25   -5  -24     -9.87    -10.87
   25   -5  -24     -9.87    -10.87
   25   -5  -24     -9.87    -10.87
   23    5  -22      8.35      3.73
   23    5  -22      8.35      3.73
   23    5  -22      8.35      3.73
   23    5  -22      8.35      3.73
   23    5  -22      8.35      3.73
   23   -5  -22     11.61      3.49
   23   -5  -22     11.61      3.49
   23   -5  -22     11.61      3.49
   23   -5  -22     11.61      3.49
   21    5  -20      8.31     -1.90
   21    5  -20      8.31     -1.90
   21    5  -20      8.31     -1.90
   21    5  -20      8.31     -1.90
   21    5  -20      8.31     -1.90
   21   -5  -20      9.85     -8.96
   21   -5  -20      9.85     -8.96
   21   -5  -20      9.85     -8.96
   21   -5  -20      9.85     -8.96
   21   -5  -20      9.85     -8.96
   19    5  -18     15.97      8.28
   19    5  -18     15.97      8.28
   19    5  -18     15.97      8.28
   19    5  -18     15.97      8.28
   19    5  -18     15.97      8.28
   19   -5  -18     16.58      1.28
   19   -5  -18     16.58      1.28
   19   -5  -18     16.58      1.28
  -19   -5   18     15.97     -8.28
   19   -5  -18     16.58      1.28
   19   -5  -18     16.58      1.28
   17    5  -16    -15.58      0.45
   17    5  -16    -15.58      0.45
   17    5  -16    -15.58      0.45
  -17    5   16    -17.46     -6.55
   17    5  -16    -15.58      0.45
   17    5  -16    -15.58      0.45
   17   -5  -16    -17.46      6.55
   17   -5  -16    -17.46      6.55
   17   -5  -16    -17.46      6.55
   17   -5  -16    -17.46      6.55
   17   -5  -16    -17.46      6.55
  -17   -5   16    -15.58     -0.45
  -15    5   14     -6.10    -25.03
   15    5  -14    -10.23     23.71
   15    5  -14    -10.23     23.71
   15    5  -14    -10.23     23.71
   15    5  -14    -10.23     23.71
   15    5  -14    -10.23     23.71
   15   -5  -14     -6.10     25.03
   15   -5  -14     -6.10     25.03
   15   -5  -14     -6.10     25.03
   15   -5  -14     -6.10     25.03
   15   -5  -14     -6.10     25.03
  -15   -5   14    -10.23    -23.71
   13    5  -12     -9.92    -14.62
   13    5  -12     -9.92    -14.62
   13    5  -12     -9.92    -14.62
   13    5  -12     -9.92    -14.62
   13    5  -12     -9.92    -14.62
  -13    5   12    -10.07     20.45
   13   -5  -12    -10.07    -20.45
   13   -5  -12    -10.07    -20.45
  -13   -5   12     -9.92     14.62
   13   -5  -12    -10.07    -20.45
  -13   -5   12     -9.92     14.62
   13   -5  -12    -10.07    -20.45
   13   -5  -12    -10.07    -20.45
   11    5  -10    -19.97     -6.24
  -11    5   10    -23.56     25.97
   11    5  -10    -19.97     -6.24
   11    5  -10    -19.97     -6.24
   11    5  -10    -19.97     -6.24
   11    5  -10    -19.97     -6.24
   11   -5  -10    -23.56    -25.97
  -11   -5   10    -19.97      6.24
   11   -5  -10    -23.56    -25.97
  -11   -5   10    -19.97      6.24
   11   -5  -10    -23.56    -25.97
   11   -5  -10    -23.56    -25.97
   11   -5  -10    -23.56    -25.97
    9    5   -8     38.09    -11.77
   -9    5    8     35.83     18.63
    9    5   -8     38.09    -11.77
    9    5   -8     38.09    -11.77
    9    5   -8     38.09    -11.77
    9   -5   -8     35.83    -18.63
    9   -5   -8     35.83    -18.63
    9   -5   -8     35.83    -18.63
   -9   -5    8     38.09     11.77
    9   -5   -8     35.83    -18.63
    9   -5   -8     35.83    -18.63
   -9   -5    8     38.09     11.77
    7    5   -6    -21.78      9.83
    7    5   -6    -21.78      9.83
    7    5   -6    -21.78      9.83
    7    5   -6    -21.78      9.83
   -7    5    6    -20.00    -12.14
    7   -5   -6    -20.00     12.14
    7   -5   -6    -20.00     12.14
   -7   -5    6    -21.78     -9.83
    7   -5   -6    -20.00     12.14
    7   -5   -6    -20.00     12.14
   -7   -5    6    -21.78     -9.83
    5    5   -4     41.92     13.40
    5    5   -4     41.92     13.40
    5    5   -4     41.92     13.40
   -5    5    4     44.32    -25.35
    5    5   -4     41.92     13.40
   -5   -5    4     41.92    -13.40
    5   -5   -4     44.32     25.35
    5   -5   -4     44.32     25.35
    5   -5   -4     44.32     25.35
    5   -5   -4     44.32     25.35
    5   -5   -4     44.32     25.35
   -5   -5    4     41.92    -13.40
   -3    5    2     31.14    -12.33
    3    5   -2     29.33     23.19
    3    5   -2     29.33     23.19
    3    5   -2     29.33     23.19
    3    5   -2     29.33     23.19
    3    5   -2     29.33     23.19
   -3    5    2     31.14    -12.33
   -3   -5    2     29.33    -23.19
    3   -5   -2     31.14     12.33
    3   -5   -2     31.14     12.33
    3   -5   -2     31.14     12.33
    3   -5   -2     31.14     12.33
   -3   -5    2     29.33    -23.19
    3   -5   -2     31.14     12.33
   -3   -5    2     29.33    -23.19
   -1    5    0    -19.10     11.38
    1    5    0    -15.70    -14.73
    1    5    0    -15.70    -14.73
   -1    5    0    -19.10     11.38
    1    5    0    -15.70    -14.73
    1   -5    0    -19.10    -11.38
   -1   -5    0    -15.70     14.73
   -1   -5    0    -15.70     14.73
   -1   -5    0    -15.70     14.73
    1   -5    0    -19.10    -11.38
    1   -5    0    -19.10    -11.38
    1   -5    0    -19.10    -11.38
   -1   -5    0    -15.70     14.73
   -1   -5    0    -15.70     14.73
    1    5   -2     96.76    -14.76
   -1    5    2     95.16      9.12
   -1    5    2     95.16      9.12
    1    5   -2     96.76    -14.76
    1    5   -2     96.76    -14.76
    1    5   -2     96.76    -14.76
   -1   -5    2     96.76     14.76
    1   -5   -2     95.16     -9.12
    1   -5   -2     95.16     -9.12
   -1   -5    2     96.76     14.76
    1   -5   -2     95.16     -9.12
    1   -5   -2     95.16     -9.12
    1   -5   -2     95.16     -9.12
   -1   -5    2     96.76     14.76
   -1   -5    2     96.76     14.76
    3    5   -4    -96.12    -18.62
    3    5   -4    -96.12    -18.62
    3    5   -4    -96.12    -18.62
   -3    5    4    -93.89      2.59
    3    5   -4    -96.12    -18.62
   -3   -5    4    -96.12     18.62
    3   -5   -4    -93.89     -2.59
    3   -5   -4    -93.89     -2.59
    3   -5   -4    -93.89     -2.59
   -3   -5    4    -96.12     18.62
    3   -5   -4    -93.89     -2.59
    3   -5   -4    -93.89     -2.59
   -3   -5    4    -96.12     18.62
    5    5   -6    -16.18     -3.08
   -5    5    6    -12.57      7.57
    5    5   -6    -16.18     -3.08
    5    5   -6    -16.18     -3.08
    5    5   -6    -16.18     -3.08
    5   -5   -6    -12.57     -7.57
    5   -5   -6    -12.57     -7.57
    5   -5   -6    -12.57     -7.57
   -5   -5    6    -16.18      3.08
    5   -5   -6    -12.57     -7.57
    5   -5   -6    -12.57     -7.57
   -5   -5    6    -16.18      3.08
   -7    5    8   -159.97    -26.03
    7    5   -8   -165.35     20.13
    7    5   -8   -165.35     20.13
    7    5   -8   -165.35     20.13
    7    5   -8   -165.35     20.13
    7   -5   -8   -159.97     26.03
   -7   -5    8   -165.35    -20.13
    7   -5   -8   -159.97     26.03
    7   -5   -8   -159.97     26.03
   -7   -5    8   -165.35    -20.13
    7   -5   -8   -159.97     26.03
    7   -5   -8   -159.97     26.03
    9    5  -10    -39.78     15.87
    9    5  -10    -39.78     15.87
    9    5  -10    -39.78     15.87
   -9    5   10    -34.09    -23.60
    9    5  -10    -39.78     15.87
    9    5  -10    -39.78     15.87
    9   -5  -10    -34.09     23.60
    9   -5  -10    -34.09     23.60
    9   -5  -10    -34.09     23.60
   -9   -5   10    -39.78    -15.87
   -9   -5   10    -39.78    -15.87
    9   -5  -10    -34.09     23.60
    9   -5  -10    -34.09     23.60
   11    5  -12     -0.67      6.70
   11    5  -12     -0.67      6.70
  -11    5   12     -1.24     -2.25
   11    5  -12     -0.67      6.70
   11    5  -12     -0.67      6.70
   11    5  -12     -0.67      6.70
  -11   -5   12     -0.67     -6.70
   11   -5  -12     -1.24      2.25
   11   -5  -12     -1.24      2.25
   11   -5  -12     -1.24      2.25
   11   -5  -12     -1.24      2.25
  -11   -5   12     -0.67     -6.70
   11   -5  -12     -1.24      2.25
   13    5  -14      7.34    -14.46
   13    5  -14      7.34    -14.46
  -13    5   14      5.77     -0.49
   13    5  -14      7.34    -14.46
   13    5  -14      7.34    -14.46
   13    5  -14      7.34    -14.46
   13   -5  -14      5.77      0.49
   13   -5  -14      5.77      0.49
  -13   -5   14      7.34     14.46
   13   -5  -14      5.77      0.49
   13   -5  -14      5.77      0.49
   13   -5  -14      5.77      0.49
   15    5  -16     -6.41     -3.80
   15    5  -16     -6.41     -3.80
   15    5  -16     -6.41     -3.80
   15    5  -16     -6.41     -3.80
   15    5  -16     -6.41     -3.80
  -15    5   16     -7.72     10.65
   15   -5  -16     -7.72    -10.65
   15   -5  -16     -7.72    -10.65
   15   -5  -16     -7.72    -10.65
  -15   -5   16     -6.41      3.80
   15   -5  -16     -7.72    -10.65
   15   -5  -16     -7.72    -10.65
   17    5  -18     -9.30     -3.73
   17    5  -18     -9.30     -3.73
   17    5  -18     -9.30     -3.73
   17    5  -18     -9.30     -3.73
   17    5  -18     -9.30     -3.73
  -17   -5   18     -9.30      3.73
   17   -5  -18     -8.71     12.85
   17   -5  -18     -8.71     12.85
   17   -5  -18     -8.71     12.85
   17   -5  -18     -8.71     12.85
   17   -5  -18     -8.71     12.85
   19    5  -20    -61.40    -10.51
   19    5  -20    -61.40    -10.51
   19    5  -20    -61.40    -10.51
   19    5  -20    -61.40    -10.51
   19    5  -20    -61.40    -10.51
   19   -5  -20    -60.00     -3.02
   19   -5  -20    -60.00     -3.02
   19   -5  -20    -60.00     -3.02
   19   -5  -20    -60.00     -3.02
   19   -5  -20    -60.00     -3.02
   21    5  -22    -35.68     -2.68
   21    5  -22    -35.68     -2.68
   21    5  -22    -35.68     -2.68
   21    5  -22    -35.68     -2.68
   21    5  -22    -35.68     -2.68
   21   -5  -22    -36.30     -3.79
   21   -5  -22    -36.30     -3.79
   21   -5  -22    -36.30     -3.79
   21   -5  -22    -36.30     -3.79
   23    5  -24    -16.61     20.64
   23    5  -24    -16.61     20.64
   23    5  -24    -16.61     20.64
   23    5  -24    -16.61     20.64
   23   -5  -24    -14.97     24.16
   23   -5  -24    -14.97     24.16
   23   -5  -24    -14.97     24.16
   23   -5  -24    -14.97     24.16
   25    5  -26     -7.29    -18.15
   25    5  -26     -7.29    -18.15
   25    5  -26     -7.29    -18.15
   25   -5  -26     -7.64    -18.00
   25   -5  -26     -7.64    -18.00
   25   -5  -26     -7.64    -18.00
   25   -5  -26     -7.64    -18.00
   27    5  -28      0.96     -1.36
   27    5  -28      0.96     -1.36
   27    5  -28      0.96     -1.36
   27   -5  -28     -2.25      2.05
   27   -5  -28     -2.25      2.05
   27   -5  -28     -2.25      2.05
   27   -5  -28     -2.25      2.05
   29    5  -30     -2.81     41.22
   29    5  -30     -2.81     41.22
   29    5  -30     -2.81     41.22
   29   -5  -30     -3.65     41.24
   29   -5  -30     -3.65     41.24
   29   -5  -30     -3.65     41.24
   29   -5  -30     -3.65     41.24
   31    5  -32      0.44     -8.88
   31    5  -32      0.44     -8.88
   31    5  -32      0.44     -8.88
   31   -5  -32     -2.12     -5.74
   31   -5  -32     -2.12     -5.74
   31   -5  -32     -2.12     -5.74
   31   -5  -32     -2.12     -5.74
   33    5  -34      4.53     21.46
   33    5  -34      4.53     21.46
   33    5  -34      4.53     21.46
   33   -5  -34      3.72     19.23
   33   -5  -34      3.72     19.23
   33   -5  -34      3.72     19.23
   35    5  -36      2.16      9.97
   35    5  -36      2.16      9.97
   35    5  -36      2.16      9.97
   35   -5  -36      2.33     34.10
   35   -5  -36      2.33     34.10
   35   -5  -36      2.33     34.10
   37    5  -38     -7.78     11.42
   37    5  -38     -7.78     11.42
   37   -5  -38     -8.30     24.26
   37   -5  -38     -8.30     24.26
   38    6  -37      3.21    -11.12
   38    6  -37      3.21    -11.12
   38   -6  -37     -1.25      9.15
   38   -6  -37     -1.25      9.15
   36    6  -35      4.25      4.05
   36    6  -35      4.25      4.05
   36    6  -35      4.25      4.05
   36   -6  -35     -3.36     -2.41
   36   -6  -35     -3.36     -2.41
   36   -6  -35     -3.36     -2.41
   36   -6  -35     -3.36     -2.41
   34    6  -33     -1.94    -10.44
   34    6  -33     -1.94    -10.44
   34    6  -33     -1.94    -10.44
   34   -6  -33      1.31      6.96
   34   -6  -33      1.31      6.96
   34   -6  -33      1.31      6.96
   34   -6  -33      1.31      6.96
   32    6  -31     -0.78    -24.92
   32    6  -31     -0.78    -24.92
   32    6  -31     -0.78    -24.92
   32   -6  -31     -0.83     31.78
   32   -6  -31     -0.83     31.78
   32   -6  -31     -0.83     31.78
   32   -6  -31     -0.83     31.78
   30    6  -29     -7.24     15.79
   30    6  -29     -7.24     15.79
   30    6  -29     -7.24     15.79
   30   -6  -29      9.43    -11.04
   30   -6  -29      9.43    -11.04
   30   -6  -29      9.43    -11.04
   30   -6  -29      9.43    -11.04
   28    6  -27     -1.50     -7.39
   28    6  -27     -1.50     -7.39
   28    6  -27     -1.50     -7.39
   28   -6  -27      0.31     16.83
   28   -6  -27      0.31     16.83
   28   -6  -27      0.31     16.83
   28   -6  -27      0.31     16.83
   26    6  -25     -0.45    -25.74
   26    6  -25     -0.45    -25.74
   26    6  -25     -0.45    -25.74
   26    6  -25     -0.45    -25.74
   26   -6  -25     -0.40     30.34
   26   -6  -25     -0.40     30.34
   26   -6  -25     -0.40     30.34
   26   -6  -25     -0.40     30.34
   24    6  -23     18.29     27.02
   24    6  -23     18.29     27.02
   24    6  -23     18.29     27.02
   24    6  -23     18.29     27.02
   24   -6  -23    -16.48    -23.32
   24   -6  -23    -16.48    -23.32
   24   -6  -23    -16.48    -23.32
   24   -6  -23    -16.48    -23.32
   22    6  -21     -9.45      6.94
   22    6  -21     -9.45      6.94
   22    6  -21     -9.45      6.94
   22    6  -21     -9.45      6.94
   22    6  -21     -9.45      6.94
   22   -6  -21     11.28     -7.15
   22   -6  -21     11.28     -7.15
   22   -6  -21     11.28     -7.15
   22   -6  -21     11.28     -7.15
   20    6  -19    -18.72      5.32
   20    6  -19    -18.72      5.32
   20    6  -19    -18.72      5.32
   20    6  -19    -18.72      5.32
   20    6  -19    -18.72      5.32
   20   -6  -19     20.38     -9.85
   20   -6  -19     20.38     -9.85
  -20   -6   19    -18.72     -5.32
   20   -6  -19     20.38     -9.85
   20   -6  -19     20.38     -9.85
   20   -6  -19     20.38     -9.85
   18    6  -17    -27.52    -14.96
   18    6  -17    -27.52    -14.96
   18    6  -17    -27.52    -14.96
   18    6  -17    -27.52    -14.96
   18    6  -17    -27.52    -14.96
   18   -6  -17     29.33      8.07
  -18   -6   17    -27.52     14.96
   18   -6  -17     29.33      8.07
   18   -6  -17     29.33      8.07
  -18   -6   17    -27.52     14.96
   18   -6  -17     29.33      8.07
   18   -6  -17     29.33      8.07
   16    6  -15      4.68     11.70
   16    6  -15      4.68     11.70
   16    6  -15      4.68     11.70
   16    6  -15      4.68     11.70
  -16    6   15     -6.34      8.34
   16    6  -15      4.68     11.70
   16   -6  -15     -6.34     -8.34
   16   -6  -15     -6.34     -8.34
   16   -6  -15     -6.34     -8.34
  -16   -6   15      4.68    -11.70
   16   -6  -15     -6.34     -8.34
   16   -6  -15     -6.34     -8.34
  -16   -6   15      4.68    -11.70
  -14    6   13    -28.96    -31.29
   14    6  -13     32.65    -37.13
   14    6  -13     32.65    -37.13
   14    6  -13     32.65    -37.13
   14    6  -13     32.65    -37.13
   14    6  -13     32.65    -37.13
   14   -6  -13    -28.96     31.29
   14   -6  -13    -28.96     31.29
   14   -6  -13    -28.96     31.29
  -14   -6   13     32.65     37.13
   14   -6  -13    -28.96     31.29
   14   -6  -13    -28.96     31.29
  -14   -6   13     32.65     37.13
   12    6  -11     63.83      4.39
   12    6  -11     63.83      4.39
  -12    6   11    -62.97     -8.63
   12    6  -11     63.83      4.39
   12    6  -11     63.83      4.39
   12    6  -11     63.83      4.39
   12   -6  -11    -62.97      8.63
   12   -6  -11    -62.97      8.63
   12   -6  -11    -62.97      8.63
   12   -6  -11    -62.97      8.63
  -12   -6   11     63.83     -4.39
  -12   -6   11     63.83     -4.39
   12   -6  -11    -62.97      8.63
   10    6   -9     34.41      2.66
   10    6   -9     34.41      2.66
   10    6   -9     34.41      2.66
  -10    6    9    -33.76      9.18
   10    6   -9     34.41      2.66
   10   -6   -9    -33.76     -9.18
   10   -6   -9    -33.76     -9.18
   10   -6   -9    -33.76     -9.18
   10   -6   -9    -33.76     -9.18
  -10   -6    9     34.41     -2.66
   10   -6   -9    -33.76     -9.18
  -10   -6    9     34.41     -2.66
    8    6   -7    -65.67      7.17
    8    6   -7    -65.67      7.17
   -8    6    7     63.72      0.28
    8    6   -7    -65.67      7.17
    8    6   -7    -65.67      7.17
   -8   -6    7    -65.67     -7.17
   -8   -6    7    -65.67     -7.17
    8   -6   -7     63.72     -0.28
    8   -6   -7     63.72     -0.28
    8   -6   -7     63.72     -0.28
    8   -6   -7     63.72     -0.28
   -8   -6    7    -65.67     -7.17
    6    6   -5    -45.00     14.78
    6    6   -5    -45.00     14.78
    6    6   -5    -45.00     14.78
   -6    6    5     43.28      3.50
    6    6   -5    -45.00     14.78
    6   -6   -5     43.28     -3.50
    6   -6   -5     43.28     -3.50
    6   -6   -5     43.28     -3.50
   -6   -6    5    -45.00    -14.78
    6   -6   -5     43.28     -3.50
    6   -6   -5     43.28     -3.50
   -6   -6    5    -45.00    -14.78
    4    6   -3    -33.05     33.99
    4    6   -3    -33.05     33.99
   -4    6    3     35.78      6.80
    4    6   -3    -33.05     33.99
    4    6   -3    -33.05     33.99
    4    6   -3    -33.05     33.99
   -4    6    3     35.78      6.80
   -4   -6    3    -33.05    -33.99
   -4   -6    3    -33.05    -33.99
    4   -6   -3     35.78     -6.80
    4   -6   -3     35.78     -6.80
    4   -6   -3     35.78     -6.80
    4   -6   -3     35.78     -6.80
    4   -6   -3     35.78     -6.80
   -4   -6    3    -33.05    -33.99
    2    6   -1     35.23     36.63
    2    6   -1     35.23     36.63
    2    6   -1     35.23     36.63
   -2    6    1    -23.94     -0.81
    2    6   -1     35.23     36.63
    2   -6   -1    -23.94      0.81
    2   -6   -1    -23.94      0.81
    2   -6   -1    -23.94      0.81
   -2   -6    1     35.23    -36.63
   -2   -6    1     35.23    -36.63
    2   -6   -1    -23.94      0.81
   -2   -6    1     35.23    -36.63
   -2   -6    1     35.23    -36.63
    0    6   -1    -76.11      5.32
    0    6    1     76.72     29.21
    0   -6   -1     76.72    -29.21
    0   -6    1    -76.11     -5.32
    0   -6    1    -76.11     -5.32
    0   -6   -1     76.72    -29.21
    0   -6   -1     76.72    -29.21
    0   -6    1    -76.11     -5.32
    0   -6    1    -76.11     -5.32
    0   -6   -1     76.72    -29.21
    2    6   -3     64.80      8.58
   -2    6    3    -61.91      9.49
    2    6   -3     64.80      8.58
   -2    6    3    -61.91      9.49
    2   -6   -3    -61.91     -9.49
    2   -6   -3    -61.91     -9.49
   -2   -6    3     64.80     -8.58
    2   -6   -3    -61.91     -9.49
    2   -6   -3    -61.91     -9.49
   -2   -6    3     64.80     -8.58
   -2   -6    3     64.80     -8.58
   -4    6    5    -17.53     16.43
    4    6   -5     20.10     15.55
    4    6   -5     20.10     15.55
    4    6   -5     20.10     15.55
    4    6   -5     20.10     15.55
   -4   -6    5     20.10    -15.55
   -4   -6    5     20.10    -15.55
   -4   -6    5     20.10    -15.55
    4   -6   -5    -17.53    -16.43
    4   -6   -5    -17.53    -16.43
    4   -6   -5    -17.53    -16.43
    4   -6   -5    -17.53    -16.43
    4   -6   -5    -17.53    -16.43
    6    6   -7     65.05     -9.37
    6    6   -7     65.05     -9.37
    6    6   -7     65.05     -9.37
    6    6   -7     65.05     -9.37
   -6    6    7    -62.39    -11.79
    6   -6   -7    -62.39     11.79
    6   -6   -7    -62.39     11.79
   -6   -6    7     65.05      9.37
    6   -6   -7    -62.39     11.79
    6   -6   -7    -62.39     11.79
   -6   -6    7     65.05      9.37
    8    6   -9    -23.19     -5.00
    8    6   -9    -23.19     -5.00
    8    6   -9    -23.19     -5.00
   -8    6    9     24.93     -9.96
    8    6   -9    -23.19     -5.00
   -8   -6    9    -23.19      5.00
    8   -6   -9     24.93      9.96
    8   -6   -9     24.93      9.96
    8   -6   -9     24.93      9.96
    8   -6   -9     24.93      9.96
   -8   -6    9    -23.19      5.00
    8   -6   -9     24.93      9.96
   10    6  -11    -19.83    -11.09
   10    6  -11    -19.83    -11.09
   10    6  -11    -19.83    -11.09
  -10    6   11     16.09     -0.84
   10    6  -11    -19.83    -11.09
   10   -6  -11     16.09      0.84
   10   -6  -11     16.09      0.84
   10   -6  -11     16.09      0.84
   10   -6  -11     16.09      0.84
  -10   -6   11    -19.83     11.09
  -10   -6   11    -19.83     11.09
   10   -6  -11     16.09      0.84
   12    6  -13     -0.43     20.59
  -12    6   13     -4.83     -1.83
   12    6  -13     -0.43     20.59
   12    6  -13     -0.43     20.59
   12    6  -13     -0.43     20.59
   12   -6  -13     -4.83      1.83
   12   -6  -13     -4.83      1.83
  -12   -6   13     -0.43    -20.59
   12   -6  -13     -4.83      1.83
   12   -6  -13     -4.83      1.83
  -12   -6   13     -0.43    -20.59
   12   -6  -13     -4.83      1.83
   14    6  -15      3.84    -11.48
   14    6  -15      3.84    -11.48
   14    6  -15      3.84    -11.48
   14    6  -15      3.84    -11.48
   14    6  -15      3.84    -11.48
  -14    6   15     -8.50     -3.42
   14   -6  -15     -8.50      3.42
  -14   -6   15      3.84     11.48
   14   -6  -15     -8.50      3.42
   14   -6  -15     -8.50      3.42
   14   -6  -15     -8.50      3.42
   14   -6  -15     -8.50      3.42
  -14   -6   15      3.84     11.48
   16    6  -17     -9.14      4.20
   16    6  -17     -9.14      4.20
   16    6  -17     -9.14      4.20
   16    6  -17     -9.14      4.20
   16    6  -17     -9.14      4.20
   16   -6  -17      6.80      4.87
   16   -6  -17      6.80      4.87
   16   -6  -17      6.80      4.87
  -16   -6   17     -9.14     -4.20
  -16   -6   17     -9.14     -4.20
   16   -6  -17      6.80      4.87
   16   -6  -17      6.80      4.87
   18    6  -19     37.49    -11.37
   18    6  -19     37.49    -11.37
   18    6  -19     37.49    -11.37
   18    6  -19     37.49    -11.37
   18    6  -19     37.49    -11.37
   18   -6  -19    -38.04     11.03
   18   -6  -19    -38.04     11.03
  -18   -6   19     37.49     11.37
   18   -6  -19    -38.04     11.03
  -18   -6   19     37.49     11.37
   18   -6  -19    -38.04     11.03
   18   -6  -19    -38.04     11.03
   20    6  -21     -4.21    -16.55
   20    6  -21     -4.21    -16.55
   20    6  -21     -4.21    -16.55
   20    6  -21     -4.21    -16.55
   20    6  -21     -4.21    -16.55
   20   -6  -21      5.40     24.19
   20   -6  -21      5.40     24.19
   20   -6  -21      5.40     24.19
   20   -6  -21      5.40     24.19
   22    6  -23    -25.63     -8.76
   22    6  -23    -25.63     -8.76
   22    6  -23    -25.63     -8.76
   22    6  -23    -25.63     -8.76
   22    6  -23    -25.63     -8.76
   22   -6  -23     27.14     10.01
   22   -6  -23     27.14     10.01
   22   -6  -23     27.14     10.01
   22   -6  -23     27.14     10.01
   24    6  -25     -4.32     84.83
   24    6  -25     -4.32     84.83
   24    6  -25     -4.32     84.83
   24   -6  -25      2.99    -88.24
   24   -6  -25      2.99    -88.24
   24   -6  -25      2.99    -88.24
   24   -6  -25      2.99    -88.24
   26    6  -27      4.53     31.48
   26    6  -27      4.53     31.48
   26    6  -27      4.53     31.48
   26   -6  -27     -4.80    -25.35
   26   -6  -27     -4.80    -25.35
   26   -6  -27     -4.80    -25.35
   26   -6  -27     -4.80    -25.35
   28    6  -29      4.34    -57.00
   28    6  -29      4.34    -57.00
   28    6  -29      4.34    -57.00
   28   -6  -29     -7.94     53.92
   28   -6  -29     -7.94     53.92
   28   -6  -29     -7.94     53.92
   28   -6  -29     -7.94     53.92
   30    6  -31    -18.67     11.71
   30    6  -31    -18.67     11.71
   30    6  -31    -18.67     11.71
   30   -6  -31     19.35    -10.89
   30   -6  -31     19.35    -10.89
   30   -6  -31     19.35    -10.89
   30   -6  -31     19.35    -10.89
   32    6  -33     -5.29    -20.62
   32    6  -33     -5.29    -20.62
   32    6  -33     -5.29    -20.62
   32   -6  -33      8.32     23.97
   32   -6  -33      8.32     23.97
   32   -6  -33      8.32     23.97
   32   -6  -33      8.32     23.97
   34    6  -35      1.82      0.52
   34    6  -35      1.82      0.52
   34    6  -35      1.82      0.52
   34   -6  -35      0.62      2.73
   34   -6  -35      0.62      2.73
   34   -6  -35      0.62      2.73
   36    6  -37      3.17     11.53
   36    6  -37      3.17     11.53
   36    6  -37      3.17     11.53
   36   -6  -37     -1.50     -9.87
   36   -6  -37     -1.50     -9.87
   38    6  -39      4.21      3.46
   38    6  -39      4.21      3.46
   38   -6  -39     -1.42     -6.46
   38   -6  -39     -1.42     -6.46
   39    7  -38      6.59     -2.51
   39    7  -38      6.59     -2.51
   39   -7  -38      8.67     -5.51
   39   -7  -38      8.67     -5.51
   37    7  -36      3.24      9.95
   37    7  -36      3.24      9.95
   37    7  -36      3.24      9.95
   37   -7  -36      5.93      5.06
   37   -7  -36      5.93      5.06
   37   -7  -36      5.93      5.06
   35    7  -34     -2.17      6.08
   35    7  -34     -2.17      6.08
   35    7  -34     -2.17      6.08
   35   -7  -34     -2.45      9.14
   35   -7  -34     -2.45      9.14
   35   -7  -34     -2.45      9.14
   35   -7  -34     -2.45      9.14
   33    7  -32      6.74     15.26
   33    7  -32      6.74     15.26
   33    7  -32      6.74     15.26
   33   -7  -32      6.12      1.71
   33   -7  -32      6.12      1.71
   33   -7  -32      6.12      1.71
   33   -7  -32      6.12      1.71
   31    7  -30     -0.86     11.47
   31    7  -30     -0.86     11.47
   31    7  -30     -0.86     11.47
   31   -7  -30     -3.19     -0.64
   31   -7  -30     -3.19     -0.64
   31   -7  -30     -3.19     -0.64
   31   -7  -30     -3.19     -0.64
   29    7  -28     -5.26    -20.61
   29    7  -28     -5.26    -20.61
   29    7  -28     -5.26    -20.61
   29   -7  -28     -2.37    -23.46
   29   -7  -28     -2.37    -23.46
   29   -7  -28     -2.37    -23.46
   29   -7  -28     -2.37    -23.46
   27    7  -26     17.67    -13.47
   27    7  -26     17.67    -13.47
   27    7  -26     17.67    -13.47
   27   -7  -26     16.72    -11.75
   27   -7  -26     16.72    -11.75
   27   -7  -26     16.72    -11.75
   27   -7  -26     16.72    -11.75
   25    7  -24     14.40     36.36
   25    7  -24     14.40     36.36
   25    7  -24     14.40     36.36
   25    7  -24     14.40     36.36
   25   -7  -24     14.59     33.93
   25   -7  -24     14.59     33.93
   25   -7  -24     14.59     33.93
   25   -7  -24     14.59     33.93
   23    7  -22    -10.82     -9.78
   23    7  -22    -10.82     -9.78
   23    7  -22    -10.82     -9.78
   23    7  -22    -10.82     -9.78
   23    7  -22    -10.82     -9.78
   23   -7  -22     -7.17     -6.16
   23   -7  -22     -7.17     -6.16
   23   -7  -22     -7.17     -6.16
   23   -7  -22     -7.17     -6.16
  -23   -7   22    -10.82      9.78
   21    7  -20     -3.05      3.71
   21    7  -20     -3.05      3.71
   21    7  -20     -3.05      3.71
   21    7  -20     -3.05      3.71
   21    7  -20     -3.05      3.71
  -21   -7   20     -3.05     -3.71
   21   -7  -20     -0.30      3.49
   21   -7  -20     -0.30      3.49
   21   -7  -20     -0.30      3.49
   21   -7  -20     -0.30      3.49
   19    7  -18    -14.97     -6.00
   19    7  -18    -14.97     -6.00
   19    7  -18    -14.97     -6.00
   19    7  -18    -14.97     -6.00
   19    7  -18    -14.97     -6.00
   19   -7  -18    -12.24     -6.04
  -19   -7   18    -14.97      6.00
   19   -7  -18    -12.24     -6.04
   19   -7  -18    -12.24     -6.04
  -19   -7   18    -14.97      6.00
   19   -7  -18    -12.24     -6.04
   19   -7  -18    -12.24     -6.04
   17    7  -16     15.61      8.89
   17    7  -16     15.61      8.89
   17    7  -16     15.61      8.89
   17    7  -16     15.61      8.89
   17    7  -16     15.61      8.89
   17   -7  -16     17.62      6.68
   17   -7  -16     17.62      6.68
   17   -7  -16     17.62      6.68
   17   -7  -16     17.62      6.68
  -17   -7   16     15.61     -8.89
  -17   -7   16     15.61     -8.89
   17   -7  -16     17.62      6.68
   15    7  -14     -3.82     -2.27
   15    7  -14     -3.82     -2.27
   15    7  -14     -3.82     -2.27
   15    7  -14     -3.82     -2.27
   15    7  -14     -3.82     -2.27
  -15    7   14     -4.80     -7.48
   15   -7  -14     -4.80      7.48
   15   -7  -14     -4.80      7.48
   15   -7  -14     -4.80      7.48
  -15   -7   14     -3.82      2.27
   15   -7  -14     -4.80      7.48
   15   -7  -14     -4.80      7.48
  -15   -7   14     -3.82      2.27
  -13    7   12     -2.21    -32.71
   13    7  -12     -4.74     36.00
   13    7  -12     -4.74     36.00
   13    7  -12     -4.74     36.00
   13    7  -12     -4.74     36.00
  -13   -7   12     -4.74    -36.00
   13   -7  -12     -2.21     32.71
   13   -7  -12     -2.21     32.71
   13   -7  -12     -2.21     32.71
   13   -7  -12     -2.21     32.71
  -13   -7   12     -4.74    -36.00
   13   -7  -12     -2.21     32.71
   11    7  -10    -46.50     -2.56
   11    7  -10    -46.50     -2.56
   11    7  -10    -46.50     -2.56
  -11    7   10    -47.54      1.18
   11    7  -10    -46.50     -2.56
  -11   -7   10    -46.50      2.56
   11   -7  -10    -47.54     -1.18
   11   -7  -10    -47.54     -1.18
   11   -7  -10    -47.54     -1.18
   11   -7  -10    -47.54     -1.18
   11   -7  -10    -47.54     -1.18
  -11   -7   10    -46.50      2.56
   -9    7    8    -88.05     17.48
    9    7   -8    -93.15    -11.84
    9    7   -8    -93.15    -11.84
    9    7   -8    -93.15    -11.84
    9    7   -8    -93.15    -11.84
   -9   -7    8    -93.15     11.84
    9   -7   -8    -88.05    -17.48
    9   -7   -8    -88.05    -17.48
   -9   -7    8    -93.15     11.84
    9   -7   -8    -88.05    -17.48
    9   -7   -8    -88.05    -17.48
   -9   -7    8    -93.15     11.84
    9   -7   -8    -88.05    -17.48
    7    7   -6    -27.53     -2.73
    7    7   -6    -27.53     -2.73
   -7    7    6    -24.38     -4.11
    7    7   -6    -27.53     -2.73
    7    7   -6    -27.53     -2.73
    7   -7   -6    -24.38      4.11
    7   -7   -6    -24.38      4.11
    7   -7   -6    -24.38      4.11
   -7   -7    6    -27.53      2.73
    7   -7   -6    -24.38      4.11
    7   -7   -6    -24.38      4.11
   -7   -7    6    -27.53      2.73
    5    7   -4     34.71     -5.20
   -5    7    4     34.27      0.12
    5    7   -4     34.71     -5.20
    5    7   -4     34.71     -5.20
    5    7   -4     34.71     -5.20
    5    7   -4     34.71     -5.20
   -5    7    4     34.27      0.12
    5   -7   -4     34.27     -0.12
    5   -7   -4     34.27     -0.12
    5   -7   -4     34.27     -0.12
   -5   -7    4     34.71      5.20
    5   -7   -4     34.27     -0.12
   -5   -7    4     34.71      5.20
   -5   -7    4     34.71      5.20
    3    7   -2     70.15      2.50
   -3    7    2     66.93      7.26
    3    7   -2     70.15      2.50
    3    7   -2     70.15      2.50
    3    7   -2     70.15      2.50
   -3    7    2     66.93      7.26
    3   -7   -2     66.93     -7.26
   -3   -7    2     70.15     -2.50
   -3   -7    2     70.15     -2.50
   -3   -7    2     70.15     -2.50
    3   -7   -2     66.93     -7.26
    3   -7   -2     66.93     -7.26
    3   -7   -2     66.93     -7.26
   -3   -7    2     70.15     -2.50
    3   -7   -2     66.93     -7.26
    1    7    0     27.92    -25.98
   -1    7    0     33.18     18.68
   -1    7    0     33.18     18.68
    1    7    0     27.92    -25.98
    1    7    0     27.92    -25.98
   -1   -7    0     27.92     25.98
    1   -7    0     33.18    -18.68
   -1   -7    0     27.92     25.98
    1   -7    0     33.18    -18.68
    1   -7    0     33.18    -18.68
   -1   -7    0     27.92     25.98
   -1   -7    0     27.92     25.98
   -1   -7    0     27.92     25.98
    1   -7    0     33.18    -18.68
   -1    7    2    -40.63     -4.26
    1    7   -2    -44.46     -8.66
    1    7   -2    -44.46     -8.66
    1    7   -2    -44.46     -8.66
   -1    7    2    -40.63     -4.26
    1    7   -2    -44.46     -8.66
    1   -7   -2    -40.63      4.26
    1   -7   -2    -40.63      4.26
    1   -7   -2    -40.63      4.26
   -1   -7    2    -44.46      8.66
    1   -7   -2    -40.63      4.26
   -1   -7    2    -44.46      8.66
   -1   -7    2    -44.46      8.66
   -1   -7    2    -44.46      8.66
    1   -7   -2    -40.63      4.26
    3    7   -4    -43.68    -16.98
    3    7   -4    -43.68    -16.98
    3    7   -4    -43.68    -16.98
    3    7   -4    -43.68    -16.98
   -3    7    4    -39.59     16.68
   -3    7    4    -39.59     16.68
    3   -7   -4    -39.59    -16.68
    3   -7   -4    -39.59    -16.68
    3   -7   -4    -39.59    -16.68
    3   -7   -4    -39.59    -16.68
   -3   -7    4    -43.68     16.98
   -3   -7    4    -43.68     16.98
    3   -7   -4    -39.59    -16.68
   -3   -7    4    -43.68     16.98
   -5    7    6    -19.05     -4.07
    5    7   -6    -19.36     -3.81
    5    7   -6    -19.36     -3.81
    5    7   -6    -19.36     -3.81
    5    7   -6    -19.36     -3.81
    5   -7   -6    -19.05      4.07
    5   -7   -6    -19.05      4.07
    5   -7   -6    -19.05      4.07
   -5   -7    6    -19.36      3.81
   -5   -7    6    -19.36      3.81
   -5   -7    6    -19.36      3.81
    5   -7   -6    -19.05      4.07
    5   -7   -6    -19.05      4.07
    7    7   -8     -0.95    -16.96
    7    7   -8     -0.95    -16.96
    7    7   -8     -0.95    -16.96
   -7    7    8     -3.26      9.25
    7    7   -8     -0.95    -16.96
    7   -7   -8     -3.26     -9.25
    7   -7   -8     -3.26     -9.25
    7   -7   -8     -3.26     -9.25
   -7   -7    8     -0.95     16.96
   -7   -7    8     -0.95     16.96
    7   -7   -8     -3.26     -9.25
    9    7  -10      5.77    -13.90
   -9    7   10      4.96     14.41
    9    7  -10      5.77    -13.90
    9    7  -10      5.77    -13.90
    9    7  -10      5.77    -13.90
    9   -7  -10      4.96    -14.41
    9   -7  -10      4.96    -14.41
   -9   -7   10      5.77     13.90
    9   -7  -10      4.96    -14.41
   -9   -7   10      5.77     13.90
    9   -7  -10      4.96    -14.41
    9   -7  -10      4.96    -14.41
   11    7  -12      0.75    -38.43
   11    7  -12      0.75    -38.43
  -11    7   12     -0.82     30.67
   11    7  -12      0.75    -38.43
   11    7  -12      0.75    -38.43
   11   -7  -12     -0.82    -30.67
  -11   -7   12      0.75     38.43
   11   -7  -12     -0.82    -30.67
   11   -7  -12     -0.82    -30.67
   11   -7  -12     -0.82    -30.67
  -11   -7   12      0.75     38.43
   11   -7  -12     -0.82    -30.67
   13    7  -14     10.21     -8.83
  -13    7   14      8.50     16.87
   13    7  -14     10.21     -8.83
   13    7  -14     10.21     -8.83
   13    7  -14     10.21     -8.83
  -13   -7   14     10.21      8.83
   13   -7  -14      8.50    -16.87
   13   -7  -14      8.50    -16.87
   13   -7  -14      8.50    -16.87
   13   -7  -14      8.50    -16.87
   13   -7  -14      8.50    -16.87
  -13   -7   14     10.21      8.83
   15    7  -16      2.41    -13.22
   15    7  -16      2.41    -13.22
   15    7  -16      2.41    -13.22
   15    7  -16      2.41    -13.22
   15    7  -16      2.41    -13.22
   15   -7  -16      2.90     -5.37
  -15   -7   16      2.41     13.22
   15   -7  -16      2.90     -5.37
   15   -7  -16      2.90     -5.37
   15   -7  -16      2.90     -5.37
   15   -7  -16      2.90     -5.37
  -15   -7   16      2.41     13.22
   17    7  -18    -19.91      4.49
   17    7  -18    -19.91      4.49
   17    7  -18    -19.91      4.49
   17    7  -18    -19.91      4.49
   17    7  -18    -19.91      4.49
   17   -7  -18    -19.21      4.35
   17   -7  -18    -19.21      4.35
  -17   -7   18    -19.91     -4.49
   17   -7  -18    -19.21      4.35
  -17   -7   18    -19.91     -4.49
   17   -7  -18    -19.21      4.35
   17   -7  -18    -19.21      4.35
   19    7  -20     11.68    -13.31
   19    7  -20     11.68    -13.31
   19    7  -20     11.68    -13.31
   19    7  -20     11.68    -13.31
   19    7  -20     11.68    -13.31
   19   -7  -20     11.79     -2.97
   19   -7  -20     11.79     -2.97
   19   -7  -20     11.79     -2.97
   19   -7  -20     11.79     -2.97
  -19   -7   20     11.68     13.31
   21    7  -22      1.50    -20.95
   21    7  -22      1.50    -20.95
   21    7  -22      1.50    -20.95
   21    7  -22      1.50    -20.95
   21    7  -22      1.50    -20.95
   21   -7  -22     -2.70    -28.37
   21   -7  -22     -2.70    -28.37
   21   -7  -22     -2.70    -28.37
  -21   -7   22      1.50     20.95
   21   -7  -22     -2.70    -28.37
   23    7  -24    -11.69    -81.67
   23    7  -24    -11.69    -81.67
   23    7  -24    -11.69    -81.67
   23   -7  -24    -18.68    -87.35
   23   -7  -24    -18.68    -87.35
   23   -7  -24    -18.68    -87.35
   23   -7  -24    -18.68    -87.35
   25    7  -26     -0.74     10.17
   25    7  -26     -0.74     10.17
   25    7  -26     -0.74     10.17
   25   -7  -26     -3.84      8.47
   25   -7  -26     -3.84      8.47
   25   -7  -26     -3.84      8.47
   25   -7  -26     -3.84      8.47
   27    7  -28      9.12     67.19
   27    7  -28      9.12     67.19
   27    7  -28      9.12     67.19
   27   -7  -28      2.40     57.38
   27   -7  -28      2.40     57.38
   27   -7  -28      2.40     57.38
   27   -7  -28      2.40     57.38
   29    7  -30      9.72    -18.93
   29    7  -30      9.72    -18.93
   29    7  -30      9.72    -18.93
   29   -7  -30     12.65    -13.21
   29   -7  -30     12.65    -13.21
   29   -7  -30     12.65    -13.21
   29   -7  -30     12.65    -13.21
   31    7  -32    -14.27      8.59
   31    7  -32    -14.27      8.59
   31    7  -32    -14.27      8.59
   31   -7  -32    -13.87     16.23
   31   -7  -32    -13.87     16.23
   31   -7  -32    -13.87     16.23
   31   -7  -32    -13.87     16.23
   33    7  -34     -2.89      1.08
   33    7  -34     -2.89      1.08
   33    7  -34     -2.89      1.08
   33   -7  -34     -2.48     -9.50
   33   -7  -34     -2.48     -9.50
   33   -7  -34     -2.48     -9.50
   33   -7  -34     -2.48     -9.50
   35    7  -36      0.14      2.97
   35    7  -36      0.14      2.97
   35    7  -36      0.14      2.97
   35   -7  -36     -2.36      3.74
   35   -7  -36     -2.36      3.74
   35   -7  -36     -2.36      3.74
   37    7  -38     -4.24     12.75
   37    7  -38     -4.24     12.75
   37   -7  -38     -6.02     11.90
   37   -7  -38     -6.02     11.90
   38    8  -37      0.68     -8.25
   38    8  -37      0.68     -8.25
   38   -8  -37     -2.37     -1.72
   38   -8  -37     -2.37     -1.72
   36    8  -35      0.35     -4.93
   36    8  -35      0.35     -4.93
   36    8  -35      0.35     -4.93
   36   -8  -35      0.13      7.80
   36   -8  -35      0.13      7.80
   36   -8  -35      0.13      7.80
   36   -8  -35      0.13      7.80
   34    8  -33     -0.49    -12.10
   34    8  -33     -0.49    -12.10
   34    8  -33     -0.49    -12.10
   34   -8  -33     -1.15     19.83
   34   -8  -33     -1.15     19.83
   34   -8  -33     -1.15     19.83
   34   -8  -33     -1.15     19.83
   32    8  -31     -3.79    -32.08
   32    8  -31     -3.79    -32.08
   32    8  -31     -3.79    -32.08
   32   -8  -31      4.32     40.81
   32   -8  -31      4.32     40.81
   32   -8  -31      4.32     40.81
   32   -8  -31      4.32     40.81
   30    8  -29    -13.64      9.87
   30    8  -29    -13.64      9.87
   30    8  -29    -13.64      9.87
   30   -8  -29     13.85     -3.42
   30   -8  -29     13.85     -3.42
   30   -8  -29     13.85     -3.42
   30   -8  -29     13.85     -3.42
   28    8  -27     21.14    -14.30
   28    8  -27     21.14    -14.30
   28    8  -27     21.14    -14.30
   28   -8  -27    -19.62     11.87
   28   -8  -27    -19.62     11.87
   28   -8  -27    -19.62     11.87
   28   -8  -27    -19.62     11.87
   26    8  -25      7.54     11.23
   26    8  -25      7.54     11.23
   26    8  -25      7.54     11.23
   26   -8  -25    -12.07    -12.97
   26   -8  -25    -12.07    -12.97
   26   -8  -25    -12.07    -12.97
   26   -8  -25    -12.07    -12.97
   24    8  -23    -15.02      7.70
   24    8  -23    -15.02      7.70
   24    8  -23    -15.02      7.70
   24    8  -23    -15.02      7.70
   24   -8  -23     12.68     -9.56
   24   -8  -23     12.68     -9.56
   24   -8  -23     12.68     -9.56
   24   -8  -23     12.68     -9.56
   22    8  -21     -0.92     20.41
   22    8  -21     -0.92     20.41
   22    8  -21     -0.92     20.41
   22    8  -21     -0.92     20.41
   22    8  -21     -0.92     20.41
   22   -8  -21      0.47    -20.00
   22   -8  -21      0.47    -20.00
   22   -8  -21      0.47    -20.00
   22   -8  -21      0.47    -20.00
  -22   -8   21     -0.92    -20.41
   20    8  -19    -22.57     -1.31
   20    8  -19    -22.57     -1.31
   20    8  -19    -22.57     -1.31
   20    8  -19    -22.57     -1.31
   20    8  -19    -22.57     -1.31
   20   -8  -19     21.65     -2.53
  -20   -8   19    -22.57      1.31
   20   -8  -19     21.65     -2.53
  -20   -8   19    -22.57      1.31
   20   -8  -19     21.65     -2.53
   20   -8  -19     21.65     -2.53
   18    8  -17     -7.14     -5.49
   18    8  -17     -7.14     -5.49
   18    8  -17     -7.14     -5.49
   18    8  -17     -7.14     -5.49
   18   -8  -17      9.11      2.55
  -18   -8   17     -7.14      5.49
   18   -8  -17      9.11      2.55
   18   -8  -17      9.11      2.55
   18   -8  -17      9.11      2.55
   18   -8  -17      9.11      2.55
  -18   -8   17     -7.14      5.49
  -16    8   15     14.90      4.63
   16    8  -15    -11.48      1.21
   16    8  -15    -11.48      1.21
   16    8  -15    -11.48      1.21
   16    8  -15    -11.48      1.21
   16   -8  -15     14.90     -4.63
   16   -8  -15     14.90     -4.63
  -16   -8   15    -11.48     -1.21
   16   -8  -15     14.90     -4.63
   16   -8  -15     14.90     -4.63
   16   -8  -15     14.90     -4.63
  -16   -8   15    -11.48     -1.21
   14    8  -13      7.11      4.69
   14    8  -13      7.11      4.69
   14    8  -13      7.11      4.69
   14    8  -13      7.11      4.69
  -14    8   13     -5.59      3.89
  -14   -8   13      7.11     -4.69
   14   -8  -13     -5.59     -3.89
  -14   -8   13      7.11     -4.69
   14   -8  -13     -5.59     -3.89
   14   -8  -13     -5.59     -3.89
   14   -8  -13     -5.59     -3.89
   14   -8  -13     -5.59     -3.89
   12    8  -11     16.33    -16.47
   12    8  -11     16.33    -16.47
  -12    8   11    -13.90    -29.00
   12    8  -11     16.33    -16.47
   12    8  -11     16.33    -16.47
  -12   -8   11     16.33     16.47
  -12   -8   11     16.33     16.47
   12   -8  -11    -13.90     29.00
   12   -8  -11    -13.90     29.00
  -12   -8   11     16.33     16.47
   12   -8  -11    -13.90     29.00
   12   -8  -11    -13.90     29.00
   12   -8  -11    -13.90     29.00
   10    8   -9      0.28      5.70
   10    8   -9      0.28      5.70
   10    8   -9      0.28      5.70
   10    8   -9      0.28      5.70
  -10    8    9     -6.72     -8.12
  -10   -8    9      0.28     -5.70
  -10   -8    9      0.28     -5.70
   10   -8   -9     -6.72      8.12
  -10   -8    9      0.28     -5.70
   10   -8   -9     -6.72      8.12
   10   -8   -9     -6.72      8.12
   10   -8   -9     -6.72      8.12
   10   -8   -9     -6.72      8.12
    8    8   -7      6.78     16.15
   -8    8    7     -5.60      8.63
    8    8   -7      6.78     16.15
    8    8   -7      6.78     16.15
    8    8   -7      6.78     16.15
   -8   -8    7      6.78    -16.15
    8   -8   -7     -5.60     -8.63
    8   -8   -7     -5.60     -8.63
    8   -8   -7     -5.60     -8.63
    8   -8   -7     -5.60     -8.63
   -8   -8    7      6.78    -16.15
    8   -8   -7     -5.60     -8.63
    6    8   -5     17.39     -4.29
   -6    8    5    -14.37    -12.97
    6    8   -5     17.39     -4.29
    6    8   -5     17.39     -4.29
   -6    8    5    -14.37    -12.97
    6    8   -5     17.39     -4.29
   -6   -8    5     17.39      4.29
   -6   -8    5     17.39      4.29
    6   -8   -5    -14.37     12.97
    6   -8   -5    -14.37     12.97
    6   -8   -5    -14.37     12.97
   -6   -8    5     17.39      4.29
    6   -8   -5    -14.37     12.97
   -4    8    3    -43.16     13.26
    4    8   -3     47.44     16.82
    4    8   -3     47.44     16.82
    4    8   -3     47.44     16.82
    4    8   -3     47.44     16.82
   -4    8    3    -43.16     13.26
   -4   -8    3     47.44    -16.82
    4   -8   -3    -43.16    -13.26
    4   -8   -3    -43.16    -13.26
    4   -8   -3    -43.16    -13.26
   -4   -8    3     47.44    -16.82
   -4   -8    3     47.44    -16.82
    4   -8   -3    -43.16    -13.26
    4   -8   -3    -43.16    -13.26
   -2    8    1      2.14     -0.85
    2    8   -1     -3.81      1.86
   -2    8    1      2.14     -0.85
    2    8   -1     -3.81      1.86
    2    8   -1     -3.81      1.86
    2    8   -1     -3.81      1.86
    2   -8   -1      2.14      0.85
    2   -8   -1      2.14      0.85
   -2   -8    1     -3.81     -1.86
   -2   -8    1     -3.81     -1.86
    2   -8   -1      2.14      0.85
   -2   -8    1     -3.81     -1.86
   -2   -8    1     -3.81     -1.86
    2   -8   -1      2.14      0.85
    2   -8   -1      2.14      0.85
    0    8   -1     -3.79     18.59
    0    8    1      2.41     25.57
    0    8   -1     -3.79     18.59
    0    8    1      2.41     25.57
    0   -8    1     -3.79    -18.59
    0   -8   -1      2.41    -25.57
    0   -8   -1      2.41    -25.57
    0   -8    1     -3.79    -18.59
    0   -8   -1      2.41    -25.57
    0   -8   -1      2.41    -25.57
    0   -8    1     -3.79    -18.59
    0   -8    1     -3.79    -18.59
    0   -8   -1      2.41    -25.57
   -2    8    3     25.69      6.85
   -2    8    3     25.69      6.85
    2    8   -3    -29.75      6.02
    2    8   -3    -29.75      6.02
    2    8   -3    -29.75      6.02
    2    8   -3    -29.75      6.02
    2   -8   -3     25.69     -6.85
    2   -8   -3     25.69     -6.85
   -2   -8    3    -29.75     -6.02
   -2   -8    3    -29.75     -6.02
   -2   -8    3    -29.75     -6.02
    2   -8   -3     25.69     -6.85
    2   -8   -3     25.69     -6.85
   -2   -8    3    -29.75     -6.02
    2   -8   -3     25.69     -6.85
   -4    8    5     27.00     -1.13
   -4    8    5     27.00     -1.13
    4    8   -5    -30.29      2.60
    4    8   -5    -30.29      2.60
    4    8   -5    -30.29      2.60
    4    8   -5    -30.29      2.60
    4   -8   -5     27.00      1.13
   -4   -8    5    -30.29     -2.60
   -4   -8    5    -30.29     -2.60
   -4   -8    5    -30.29     -2.60
    4   -8   -5     27.00      1.13
    4   -8   -5     27.00      1.13
    4   -8   -5     27.00      1.13
    6    8   -7     30.92     -5.83
   -6    8    7    -32.64     -5.87
    6    8   -7     30.92     -5.83
    6    8   -7     30.92     -5.83
    6    8   -7     30.92     -5.83
   -6   -8    7     30.92      5.83
    6   -8   -7    -32.64      5.87
    6   -8   -7    -32.64      5.87
   -6   -8    7     30.92      5.83
    6   -8   -7    -32.64      5.87
    6   -8   -7    -32.64      5.87
   -6   -8    7     30.92      5.83
    6   -8   -7    -32.64      5.87
    8    8   -9     -5.93     -4.89
    8    8   -9     -5.93     -4.89
    8    8   -9     -5.93     -4.89
    8    8   -9     -5.93     -4.89
    8   -8   -9      7.49     11.54
   -8   -8    9     -5.93      4.89
   -8   -8    9     -5.93      4.89
    8   -8   -9      7.49     11.54
   -8   -8    9     -5.93      4.89
   10    8  -11      4.59      9.72
  -10    8   11     -7.60     15.57
   10    8  -11      4.59      9.72
   10    8  -11      4.59      9.72
   10    8  -11      4.59      9.72
  -10   -8   11      4.59     -9.72
  -10   -8   11      4.59     -9.72
   10   -8  -11     -7.60    -15.57
   10   -8  -11     -7.60    -15.57
   10   -8  -11     -7.60    -15.57
   10   -8  -11     -7.60    -15.57
   10   -8  -11     -7.60    -15.57
   12    8  -13     13.81     -4.30
   12    8  -13     13.81     -4.30
   12    8  -13     13.81     -4.30
  -12    8   13    -14.69     -7.84
   12    8  -13     13.81     -4.30
   12   -8  -13    -14.69      7.84
   12   -8  -13    -14.69      7.84
   12   -8  -13    -14.69      7.84
   12   -8  -13    -14.69      7.84
  -12   -8   13     13.81      4.30
   12   -8  -13    -14.69      7.84
  -12   -8   13     13.81      4.30
   14    8  -15     -1.73     -6.90
  -14    8   15      5.46     -6.62
   14    8  -15     -1.73     -6.90
   14    8  -15     -1.73     -6.90
   14    8  -15     -1.73     -6.90
   14   -8  -15      5.46      6.62
   14   -8  -15      5.46      6.62
   14   -8  -15      5.46      6.62
  -14   -8   15     -1.73      6.90
   14   -8  -15      5.46      6.62
  -14   -8   15     -1.73      6.90
   14   -8  -15      5.46      6.62
   16    8  -17      3.92     -6.22
   16    8  -17      3.92     -6.22
   16    8  -17      3.92     -6.22
   16    8  -17      3.92     -6.22
   16   -8  -17      1.15      4.78
  -16   -8   17      3.92      6.22
   16   -8  -17      1.15      4.78
   16   -8  -17      1.15      4.78
   16   -8  -17      1.15      4.78
   16   -8  -17      1.15      4.78
  -16   -8   17      3.92      6.22
   18    8  -19    -12.33      6.18
   18    8  -19    -12.33      6.18
   18    8  -19    -12.33      6.18
   18    8  -19    -12.33      6.18
   18    8  -19    -12.33      6.18
  -18   -8   19    -12.33     -6.18
   18   -8  -19     16.51      3.91
   18   -8  -19     16.51      3.91
   18   -8  -19     16.51      3.91
  -18   -8   19    -12.33     -6.18
   18   -8  -19     16.51      3.91
   18   -8  -19     16.51      3.91
   20    8  -21      2.81      9.71
   20    8  -21      2.81      9.71
   20    8  -21      2.81      9.71
   20    8  -21      2.81      9.71
   20    8  -21      2.81      9.71
   20   -8  -21     -2.61    -10.54
   20   -8  -21     -2.61    -10.54
   20   -8  -21     -2.61    -10.54
  -20   -8   21      2.81     -9.71
   20   -8  -21     -2.61    -10.54
   22    8  -23     12.61     34.24
   22    8  -23     12.61     34.24
   22    8  -23     12.61     34.24
   22    8  -23     12.61     34.24
   22   -8  -23    -14.94    -32.47
   22   -8  -23    -14.94    -32.47
   22   -8  -23    -14.94    -32.47
   22   -8  -23    -14.94    -32.47
   24    8  -25     -7.83      3.12
   24    8  -25     -7.83      3.12
   24    8  -25     -7.83      3.12
   24   -8  -25      9.35     -1.81
   24   -8  -25      9.35     -1.81
   24   -8  -25      9.35     -1.81
   24   -8  -25      9.35     -1.81
   26    8  -27     -0.93      9.79
   26    8  -27     -0.93      9.79
   26    8  -27     -0.93      9.79
   26   -8  -27     -1.98     -9.87
   26   -8  -27     -1.98     -9.87
   26   -8  -27     -1.98     -9.87
   26   -8  -27     -1.98     -9.87
   28    8  -29     12.41     20.63
   28    8  -29     12.41     20.63
   28    8  -29     12.41     20.63
   28   -8  -29     -8.04    -20.39
   28   -8  -29     -8.04    -20.39
   28   -8  -29     -8.04    -20.39
   28   -8  -29     -8.04    -20.39
   30    8  -31     -1.35      2.67
   30    8  -31     -1.35      2.67
   30    8  -31     -1.35      2.67
   30   -8  -31      1.53     -3.23
   30   -8  -31      1.53     -3.23
   30   -8  -31      1.53     -3.23
   30   -8  -31      1.53     -3.23
   32    8  -33     -5.88      5.25
   32    8  -33     -5.88      5.25
   32    8  -33     -5.88      5.25
   32   -8  -33      6.54     -8.99
   32   -8  -33      6.54     -8.99
   32   -8  -33      6.54     -8.99
   32   -8  -33      6.54     -8.99
   34    8  -35     -0.11      6.04
   34    8  -35     -0.11      6.04
   34    8  -35     -0.11      6.04
   34   -8  -35     -5.48      2.07
   34   -8  -35     -5.48      2.07
   34   -8  -35     -5.48      2.07
   34   -8  -35     -5.48      2.07
   36    8  -37     -0.06     -0.07
   36    8  -37     -0.06     -0.07
   36   -8  -37     -4.00      7.39
   36   -8  -37     -4.00      7.39
   37    9  -36      4.04      4.43
   37    9  -36      4.04      4.43
   37    9  -36      4.04      4.43
   37   -9  -36      0.87     -6.33
   37   -9  -36      0.87     -6.33
   37   -9  -36      0.87     -6.33
   35    9  -34     -1.32     -0.45
   35    9  -34     -1.32     -0.45
   35    9  -34     -1.32     -0.45
   35   -9  -34     -0.72     10.02
   35   -9  -34     -0.72     10.02
   35   -9  -34     -0.72     10.02
   35   -9  -34     -0.72     10.02
   33    9  -32     -2.23     -4.85
   33    9  -32     -2.23     -4.85
   33    9  -32     -2.23     -4.85
   33   -9  -32     -2.42     -8.05
   33   -9  -32     -2.42     -8.05
   33   -9  -32     -2.42     -8.05
   33   -9  -32     -2.42     -8.05
   31    9  -30     -6.89     32.34
   31    9  -30     -6.89     32.34
   31    9  -30     -6.89     32.34
   31   -9  -30     -8.54     28.82
   31   -9  -30     -8.54     28.82
   31   -9  -30     -8.54     28.82
   31   -9  -30     -8.54     28.82
   29    9  -28     15.20    -52.79
   29    9  -28     15.20    -52.79
   29    9  -28     15.20    -52.79
   29   -9  -28     15.18    -47.17
   29   -9  -28     15.18    -47.17
   29   -9  -28     15.18    -47.17
   29   -9  -28     15.18    -47.17
   27    9  -26     -0.04     -1.19
   27    9  -26     -0.04     -1.19
   27    9  -26     -0.04     -1.19
   27   -9  -26      2.95     -3.36
   27   -9  -26      2.95     -3.36
   27   -9  -26      2.95     -3.36
   27   -9  -26      2.95     -3.36
   25    9  -24      6.37      7.50
   25    9  -24      6.37      7.50
   25    9  -24      6.37      7.50
   25   -9  -24      5.51      5.46
   25   -9  -24      5.51      5.46
   25   -9  -24      5.51      5.46
   25   -9  -24      5.51      5.46
   23    9  -22     12.17    -16.09
   23    9  -22     12.17    -16.09
   23    9  -22     12.17    -16.09
   23    9  -22     12.17    -16.09
   23   -9  -22     12.55    -13.11
   23   -9  -22     12.55    -13.11
   23   -9  -22     12.55    -13.11
   23   -9  -22     12.55    -13.11
   21    9  -20    -11.59     -6.83
   21    9  -20    -11.59     -6.83
   21    9  -20    -11.59     -6.83
   21    9  -20    -11.59     -6.83
   21   -9  -20    -10.34     -0.84
   21   -9  -20    -10.34     -0.84
  -21   -9   20    -11.59      6.83
   21   -9  -20    -10.34     -0.84
   21   -9  -20    -10.34     -0.84
   19    9  -18     -0.09      2.67
   19    9  -18     -0.09      2.67
   19    9  -18     -0.09      2.67
   19    9  -18     -0.09      2.67
   19   -9  -18     -0.40     12.62
  -19   -9   18     -0.09     -2.67
   19   -9  -18     -0.40     12.62
  -19   -9   18     -0.09     -2.67
   19   -9  -18     -0.40     12.62
   19   -9  -18     -0.40     12.62
   19   -9  -18     -0.40     12.62
   17    9  -16      3.74     10.74
   17    9  -16      3.74     10.74
   17    9  -16      3.74     10.74
   17    9  -16      3.74     10.74
  -17   -9   16      3.74    -10.74
  -17   -9   16      3.74    -10.74
   17   -9  -16      1.73     -1.73
   17   -9  -16      1.73     -1.73
   17   -9  -16      1.73     -1.73
   17   -9  -16      1.73     -1.73
   17   -9  -16      1.73     -1.73
   15    9  -14     -0.11     -4.49
  -15    9   14     -1.23     23.56
   15    9  -14     -0.11     -4.49
   15    9  -14     -0.11     -4.49
   15    9  -14     -0.11     -4.49
   15   -9  -14     -1.23    -23.56
   15   -9  -14     -1.23    -23.56
   15   -9  -14     -1.23    -23.56
  -15   -9   14     -0.11      4.49
   15   -9  -14     -1.23    -23.56
   15   -9  -14     -1.23    -23.56
  -15   -9   14     -0.11      4.49
  -13    9   12      7.95     18.69
   13    9  -12     11.33     -1.48
   13    9  -12     11.33     -1.48
   13    9  -12     11.33     -1.48
   13    9  -12     11.33     -1.48
  -13   -9   12     11.33      1.48
  -13   -9   12     11.33      1.48
   13   -9  -12      7.95    -18.69
   13   -9  -12      7.95    -18.69
   13   -9  -12      7.95    -18.69
   13   -9  -12      7.95    -18.69
   13   -9  -12      7.95    -18.69
  -13   -9   12     11.33      1.48
  -11    9   10      5.50      3.28
   11    9  -10      4.05      8.77
   11    9  -10      4.05      8.77
   11    9  -10      4.05      8.77
   11    9  -10      4.05      8.77
  -11   -9   10      4.05     -8.77
  -11   -9   10      4.05     -8.77
   11   -9  -10      5.50     -3.28
   11   -9  -10      5.50     -3.28
   11   -9  -10      5.50     -3.28
   11   -9  -10      5.50     -3.28
  -11   -9   10      4.05     -8.77
   11   -9  -10      5.50     -3.28
   -9    9    8    -10.91     25.47
    9    9   -8     -8.03    -24.83
    9    9   -8     -8.03    -24.83
    9    9   -8     -8.03    -24.83
    9    9   -8     -8.03    -24.83
    9   -9   -8    -10.91    -25.47
    9   -9   -8    -10.91    -25.47
   -9   -9    8     -8.03     24.83
   -9   -9    8     -8.03     24.83
    9   -9   -8    -10.91    -25.47
    9   -9   -8    -10.91    -25.47
    9   -9   -8    -10.91    -25.47
   -9   -9    8     -8.03     24.83
    7    9   -6     -9.82    -60.10
   -7    9    6     -9.47     51.31
    7    9   -6     -9.82    -60.10
   -7    9    6     -9.47     51.31
    7    9   -6     -9.82    -60.10
    7    9   -6     -9.82    -60.10
    7   -9   -6     -9.47    -51.31
    7   -9   -6     -9.47    -51.31
    7   -9   -6     -9.47    -51.31
   -7   -9    6     -9.82     60.10
   -7   -9    6     -9.82     60.10
    7   -9   -6     -9.47    -51.31
    7   -9   -6     -9.47    -51.31
    5    9   -4     32.37    -14.37
   -5    9    4     32.53      1.61
    5    9   -4     32.37    -14.37
    5    9   -4     32.37    -14.37
   -5    9    4     32.53      1.61
    5    9   -4     32.37    -14.37
   -5   -9    4     32.37     14.37
    5   -9   -4     32.53     -1.61
   -5   -9    4     32.37     14.37
    5   -9   -4     32.53     -1.61
   -5   -9    4     32.37     14.37
    5   -9   -4     32.53     -1.61
    5   -9   -4     32.53     -1.61
    5   -9   -4     32.53     -1.61
    3    9   -2      4.93     -8.36
   -3    9    2      8.62     16.08
    3    9   -2      4.93     -8.36
   -3    9    2      8.62     16.08
    3    9   -2      4.93     -8.36
    3   -9   -2      8.62    -16.08
    3   -9   -2      8.62    -16.08
    3   -9   -2      8.62    -16.08
    3   -9   -2      8.62    -16.08
    3   -9   -2      8.62    -16.08
   -3   -9    2      4.93      8.36
    1    9    0    -16.50      7.37
    1    9    0    -16.50      7.37
   -1    9    0    -13.61     -6.00
   -1    9    0    -13.61     -6.00
    1    9    0    -16.50      7.37
    1    9    0    -16.50      7.37
    1   -9    0    -13.61      6.00
   -1   -9    0    -16.50     -7.37
   -1   -9    0    -16.50     -7.37
    1   -9    0    -13.61      6.00
    1   -9    0    -13.61      6.00
    1   -9    0    -13.61      6.00
   -1   -9    0    -16.50     -7.37
   -1   -9    0    -16.50     -7.37
   -1   -9    0    -16.50     -7.37
    1    9   -2    -41.36     18.96
    1    9   -2    -41.36     18.96
   -1    9    2    -42.58    -25.46
    1    9   -2    -41.36     18.96
    1    9   -2    -41.36     18.96
   -1    9    2    -42.58    -25.46
    1   -9   -2    -42.58     25.46
   -1   -9    2    -41.36    -18.96
   -1   -9    2    -41.36    -18.96
   -1   -9    2    -41.36    -18.96
   -1   -9    2    -41.36    -18.96
    1   -9   -2    -42.58     25.46
   -1   -9    2    -41.36    -18.96
    1   -9   -2    -42.58     25.46
    1   -9   -2    -42.58     25.46
    1   -9   -2    -42.58     25.46
    3    9   -4     -1.40      5.20
   -3    9    4     -0.87     -2.42
    3    9   -4     -1.40      5.20
    3    9   -4     -1.40      5.20
   -3    9    4     -0.87     -2.42
    3    9   -4     -1.40      5.20
    3   -9   -4     -0.87      2.42
    3   -9   -4     -0.87      2.42
    3   -9   -4     -0.87      2.42
    3   -9   -4     -0.87      2.42
   -3   -9    4     -1.40     -5.20
    3   -9   -4     -0.87      2.42
   -3   -9    4     -1.40     -5.20
   -5    9    6    -29.96     -9.26
   -5    9    6    -29.96     -9.26
    5    9   -6    -31.51      7.46
    5    9   -6    -31.51      7.46
    5    9   -6    -31.51      7.46
    5    9   -6    -31.51      7.46
   -5   -9    6    -31.51     -7.46
    5   -9   -6    -29.96      9.26
    5   -9   -6    -29.96      9.26
   -5   -9    6    -31.51     -7.46
    5   -9   -6    -29.96      9.26
    5   -9   -6    -29.96      9.26
   -5   -9    6    -31.51     -7.46
    7    9   -8    -14.30    -16.84
    7    9   -8    -14.30    -16.84
   -7    9    8    -12.70      2.51
    7    9   -8    -14.30    -16.84
    7    9   -8    -14.30    -16.84
    7   -9   -8    -12.70     -2.51
    7   -9   -8    -12.70     -2.51
    7   -9   -8    -12.70     -2.51
   -7   -9    8    -14.30     16.84
    7   -9   -8    -12.70     -2.51
   -7   -9    8    -14.30     16.84
    7   -9   -8    -12.70     -2.51
   -7   -9    8    -14.30     16.84
    9    9  -10    -21.86    -21.57
   -9    9   10    -22.65     26.94
    9    9  -10    -21.86    -21.57
    9    9  -10    -21.86    -21.57
    9    9  -10    -21.86    -21.57
   -9   -9   10    -21.86     21.57
   -9   -9   10    -21.86     21.57
    9   -9  -10    -22.65    -26.94
    9   -9  -10    -22.65    -26.94
    9   -9  -10    -22.65    -26.94
    9   -9  -10    -22.65    -26.94
   -9   -9   10    -21.86     21.57
    9   -9  -10    -22.65    -26.94
   11    9  -12     -7.11    -10.50
  -11    9   12     -4.85      5.35
   11    9  -12     -7.11    -10.50
   11    9  -12     -7.11    -10.50
   11    9  -12     -7.11    -10.50
   11   -9  -12     -4.85     -5.35
  -11   -9   12     -7.11     10.50
   11   -9  -12     -4.85     -5.35
   11   -9  -12     -4.85     -5.35
   11   -9  -12     -4.85     -5.35
   11   -9  -12     -4.85     -5.35
  -11   -9   12     -7.11     10.50
   13    9  -14     12.61     -1.69
   13    9  -14     12.61     -1.69
   13    9  -14     12.61     -1.69
  -13    9   14     13.35      7.70
   13    9  -14     12.61     -1.69
   13   -9  -14     13.35     -7.70
   13   -9  -14     13.35     -7.70
   13   -9  -14     13.35     -7.70
   13   -9  -14     13.35     -7.70
  -13   -9   14     12.61      1.69
   13   -9  -14     13.35     -7.70
  -13   -9   14     12.61      1.69
   15    9  -16    -13.34     -8.17
   15    9  -16    -13.34     -8.17
   15    9  -16    -13.34     -8.17
   15    9  -16    -13.34     -8.17
   15   -9  -16    -11.31     -7.29
   15   -9  -16    -11.31     -7.29
  -15   -9   16    -13.34      8.17
  -15   -9   16    -13.34      8.17
   15   -9  -16    -11.31     -7.29
   15   -9  -16    -11.31     -7.29
   15   -9  -16    -11.31     -7.29
   17    9  -18      8.10      4.13
   17    9  -18      8.10      4.13
   17    9  -18      8.10      4.13
   17    9  -18      8.10      4.13
   17   -9  -18      8.22     -1.38
  -17   -9   18      8.10     -4.13
   17   -9  -18      8.22     -1.38
  -17   -9   18      8.10     -4.13
   17   -9  -18      8.22     -1.38
   17   -9  -18      8.22     -1.38
   17   -9  -18      8.22     -1.38
   19    9  -20    -10.06     -0.17
   19    9  -20    -10.06     -0.17
   19    9  -20    -10.06     -0.17
   19    9  -20    -10.06     -0.17
   19   -9  -20    -10.85      2.43
   19   -9  -20    -10.85      2.43
  -19   -9   20    -10.06      0.17
  -19   -9   20    -10.06      0.17
   19   -9  -20    -10.85      2.43
   19   -9  -20    -10.85      2.43
   21    9  -22    -18.44      5.66
   21    9  -22    -18.44      5.66
   21    9  -22    -18.44      5.66
   21    9  -22    -18.44      5.66
   21   -9  -22    -18.29     11.63
   21   -9  -22    -18.29     11.63
   21   -9  -22    -18.29     11.63
   21   -9  -22    -18.29     11.63
   23    9  -24     10.47    -22.81
   23    9  -24     10.47    -22.81
   23    9  -24     10.47    -22.81
   23    9  -24     10.47    -22.81
   23   -9  -24     13.87    -18.87
   23   -9  -24     13.87    -18.87
   23   -9  -24     13.87    -18.87
   23   -9  -24     13.87    -18.87
   25    9  -26      7.59    -20.10
   25    9  -26      7.59    -20.10
   25    9  -26      7.59    -20.10
   25   -9  -26      6.63    -21.34
   25   -9  -26      6.63    -21.34
   25   -9  -26      6.63    -21.34
   25   -9  -26      6.63    -21.34
   27    9  -28     -7.13     37.14
   27    9  -28     -7.13     37.14
   27    9  -28     -7.13     37.14
   27   -9  -28     -3.96     28.52
   27   -9  -28     -3.96     28.52
   27   -9  -28     -3.96     28.52
   27   -9  -28     -3.96     28.52
   29    9  -30     -1.34      8.71
   29    9  -30     -1.34      8.71
   29    9  -30     -1.34      8.71
   29   -9  -30     -1.07      7.45
   29   -9  -30     -1.07      7.45
   29   -9  -30     -1.07      7.45
   29   -9  -30     -1.07      7.45
   31    9  -32     -4.09     12.93
   31    9  -32     -4.09     12.93
   31    9  -32     -4.09     12.93
   31   -9  -32     -4.43      9.89
   31   -9  -32     -4.43      9.89
   31   -9  -32     -4.43      9.89
   31   -9  -32     -4.43      9.89
   33    9  -34      7.70     -1.75
   33    9  -34      7.70     -1.75
   33    9  -34      7.70     -1.75
   33   -9  -34      4.76    -11.89
   33   -9  -34      4.76    -11.89
   33   -9  -34      4.76    -11.89
   33   -9  -34      4.76    -11.89
   35    9  -36      0.70      5.63
   35    9  -36      0.70      5.63
   35    9  -36      0.70      5.63
   35   -9  -36      2.17      3.73
   35   -9  -36      2.17      3.73
   35   -9  -36      2.17      3.73
   35   -9  -36      2.17      3.73
   37    9  -38      7.33     16.34
   37    9  -38      7.33     16.34
   37   -9  -38      8.71     11.63
   37   -9  -38      8.71     11.63
   38   10  -37      1.88      5.40
   38   10  -37      1.88      5.40
   38  -10  -37     -2.09      5.57
   38  -10  -37     -2.09      5.57
   38  -10  -37     -2.09      5.57
   36   10  -35     -2.58    -15.96
   36   10  -35     -2.58    -15.96
   36   10  -35     -2.58    -15.96
   36  -10  -35      1.62      5.17
   36  -10  -35      1.62      5.17
   36  -10  -35      1.62      5.17
   36  -10  -35      1.62      5.17
   34   10  -33     -8.62    -35.57
   34   10  -33     -8.62    -35.57
   34   10  -33     -8.62    -35.57
   34  -10  -33      8.64     29.34
   34  -10  -33      8.64     29.34
   34  -10  -33      8.64     29.34
   34  -10  -33      8.64     29.34
   32   10  -31     -2.58     -2.29
   32   10  -31     -2.58     -2.29
   32   10  -31     -2.58     -2.29
   32  -10  -31      3.79     -3.86
   32  -10  -31      3.79     -3.86
   32  -10  -31      3.79     -3.86
   32  -10  -31      3.79     -3.86
   30   10  -29      2.10    -29.72
   30   10  -29      2.10    -29.72
   30   10  -29      2.10    -29.72
   30  -10  -29     -3.04     30.31
   30  -10  -29     -3.04     30.31
   30  -10  -29     -3.04     30.31
   30  -10  -29     -3.04     30.31
   28   10  -27     -6.75     36.45
   28   10  -27     -6.75     36.45
   28   10  -27     -6.75     36.45
   28  -10  -27      7.52    -38.08
   28  -10  -27      7.52    -38.08
   28  -10  -27      7.52    -38.08
   28  -10  -27      7.52    -38.08
   26   10  -25     21.92      7.04
   26   10  -25     21.92      7.04
   26   10  -25     21.92      7.04
   26  -10  -25    -20.12    -13.13
   26  -10  -25    -20.12    -13.13
   26  -10  -25    -20.12    -13.13
   26  -10  -25    -20.12    -13.13
   24   10  -23      9.74    -21.64
   24   10  -23      9.74    -21.64
   24   10  -23      9.74    -21.64
   24   10  -23      9.74    -21.64
   24  -10  -23     -7.85     11.47
   24  -10  -23     -7.85     11.47
   24  -10  -23     -7.85     11.47
   24  -10  -23     -7.85     11.47
   22   10  -21     12.62     -9.08
   22   10  -21     12.62     -9.08
   22   10  -21     12.62     -9.08
   22   10  -21     12.62     -9.08
   22  -10  -21     -9.18     10.23
   22  -10  -21     -9.18     10.23
   22  -10  -21     -9.18     10.23
   22  -10  -21     -9.18     10.23
   20   10  -19     19.64    -10.93
   20   10  -19     19.64    -10.93
   20   10  -19     19.64    -10.93
   20   10  -19     19.64    -10.93
   20  -10  -19    -16.98      8.55
  -20  -10   19     19.64     10.93
   20  -10  -19    -16.98      8.55
   20  -10  -19    -16.98      8.55
  -20  -10   19     19.64     10.93
   20  -10  -19    -16.98      8.55
   18   10  -17      1.04     -0.11
   18   10  -17      1.04     -0.11
   18   10  -17      1.04     -0.11
   18   10  -17      1.04     -0.11
   18  -10  -17      1.75      7.98
   18  -10  -17      1.75      7.98
   18  -10  -17      1.75      7.98
   18  -10  -17      1.75      7.98
   18  -10  -17      1.75      7.98
  -18  -10   17      1.04      0.11
  -18  -10   17      1.04      0.11
   16   10  -15     -3.15     -3.52
   16   10  -15     -3.15     -3.52
   16   10  -15     -3.15     -3.52
   16   10  -15     -3.15     -3.52
  -16  -10   15     -3.15      3.52
   16  -10  -15      3.31     14.73
   16  -10  -15      3.31     14.73
   16  -10  -15      3.31     14.73
   16  -10  -15      3.31     14.73
  -16  -10   15     -3.15      3.52
   16  -10  -15      3.31     14.73
  -16  -10   15     -3.15      3.52
   14   10  -13      6.28      0.01
   14   10  -13      6.28      0.01
   14   10  -13      6.28      0.01
   14   10  -13      6.28      0.01
  -14   10   13     -3.83      9.79
   14  -10  -13     -3.83     -9.79
  -14  -10   13      6.28     -0.01
   14  -10  -13     -3.83     -9.79
   14  -10  -13     -3.83     -9.79
   14  -10  -13     -3.83     -9.79
   14  -10  -13     -3.83     -9.79
  -14  -10   13      6.28     -0.01
  -14  -10   13      6.28     -0.01
   12   10  -11      7.82    -10.23
  -12   10   11     -6.29     -2.02
   12   10  -11      7.82    -10.23
   12   10  -11      7.82    -10.23
   12   10  -11      7.82    -10.23
  -12  -10   11      7.82     10.23
   12  -10  -11     -6.29      2.02
   12  -10  -11     -6.29      2.02
   12  -10  -11     -6.29      2.02
   12  -10  -11     -6.29      2.02
   12  -10  -11     -6.29      2.02
  -12  -10   11      7.82     10.23
  -12  -10   11      7.82     10.23
   10   10   -9     -2.42    -27.09
   10   10   -9     -2.42    -27.09
   10   10   -9     -2.42    -27.09
  -10   10    9      4.66    -10.66
   10   10   -9     -2.42    -27.09
   10  -10   -9      4.66     10.66
   10  -10   -9      4.66     10.66
  -10  -10    9     -2.42     27.09
   10  -10   -9      4.66     10.66
  -10  -10    9     -2.42     27.09
   10  -10   -9      4.66     10.66
   10  -10   -9      4.66     10.66
  -10  -10    9     -2.42     27.09
    8   10   -7    -14.83     -8.84
   -8   10    7     14.13      2.57
    8   10   -7    -14.83     -8.84
    8   10   -7    -14.83     -8.84
    8   10   -7    -14.83     -8.84
   -8   10    7     14.13      2.57
    8  -10   -7     14.13     -2.57
    8  -10   -7     14.13     -2.57
    8  -10   -7     14.13     -2.57
    8  -10   -7     14.13     -2.57
   -8  -10    7    -14.83      8.84
   -8  -10    7    -14.83      8.84
   -6   10    5     -0.20     40.59
    6   10   -5     -3.08     46.10
    6   10   -5     -3.08     46.10
    6   10   -5     -3.08     46.10
    6   10   -5     -3.08     46.10
   -6   10    5     -0.20     40.59
    6  -10   -5     -0.20    -40.59
    6  -10   -5     -0.20    -40.59
    6  -10   -5     -0.20    -40.59
    6  -10   -5     -0.20    -40.59
   -6  -10    5     -3.08    -46.10
   -6  -10    5     -3.08    -46.10
   -6  -10    5     -3.08    -46.10
    6  -10   -5     -0.20    -40.59
    4   10   -3    -10.21     25.31
    4   10   -3    -10.21     25.31
   -4   10    3      6.31      2.25
    4   10   -3    -10.21     25.31
   -4   10    3      6.31      2.25
    4   10   -3    -10.21     25.31
   -4  -10    3    -10.21    -25.31
   -4  -10    3    -10.21    -25.31
    4  -10   -3      6.31     -2.25
   -4  -10    3    -10.21    -25.31
    4  -10   -3      6.31     -2.25
   -4  -10    3    -10.21    -25.31
    4  -10   -3      6.31     -2.25
    4  -10   -3      6.31     -2.25
    4  -10   -3      6.31     -2.25
    2   10   -1    -22.89     18.42
    2   10   -1    -22.89     18.42
    2   10   -1    -22.89     18.42
   -2   10    1     22.97     20.77
   -2   10    1     22.97     20.77
    2   10   -1    -22.89     18.42
    2  -10   -1     22.97    -20.77
    2  -10   -1     22.97    -20.77
   -2  -10    1    -22.89    -18.42
    2  -10   -1     22.97    -20.77
   -2  -10    1    -22.89    -18.42
   -2  -10    1    -22.89    -18.42
    2  -10   -1     22.97    -20.77
   -2  -10    1    -22.89    -18.42
    2  -10   -1     22.97    -20.77
    0   10   -1     20.81    -15.51
    0   10   -1     20.81    -15.51
    0   10    1    -19.79    -19.60
    0   10    1    -19.79    -19.60
    0   10   -1     20.81    -15.51
    0  -10    1     20.81     15.51
    0  -10    1     20.81     15.51
    0  -10   -1    -19.79     19.60
    0  -10   -1    -19.79     19.60
    0  -10    1     20.81     15.51
    0  -10   -1    -19.79     19.60
    0  -10    1     20.81     15.51
    0  -10   -1    -19.79     19.60
    0  -10   -1    -19.79     19.60
   -2   10    3     30.72      5.47
   -2   10    3     30.72      5.47
    2   10   -3    -30.13     -6.15
    2   10   -3    -30.13     -6.15
    2   10   -3    -30.13     -6.15
    2   10   -3    -30.13     -6.15
    2  -10   -3     30.72     -5.47
    2  -10   -3     30.72     -5.47
    2  -10   -3     30.72     -5.47
    2  -10   -3     30.72     -5.47
   -2  -10    3    -30.13      6.15
   -2  -10    3    -30.13      6.15
   -2  -10    3    -30.13      6.15
    2  -10   -3     30.72     -5.47
   -2  -10    3    -30.13      6.15
   -2  -10    3    -30.13      6.15
   -4   10    5    -21.73    -22.73
    4   10   -5     21.60    -18.82
    4   10   -5     21.60    -18.82
    4   10   -5     21.60    -18.82
   -4   10    5    -21.73    -22.73
    4  -10   -5    -21.73     22.73
    4  -10   -5    -21.73     22.73
   -4  -10    5     21.60     18.82
    4  -10   -5    -21.73     22.73
    4  -10   -5    -21.73     22.73
   -4  -10    5     21.60     18.82
    4  -10   -5    -21.73     22.73
    6   10   -7      6.56      2.53
   -6   10    7     -9.82    -16.84
    6   10   -7      6.56      2.53
    6   10   -7      6.56      2.53
   -6   10    7     -9.82    -16.84
    6   10   -7      6.56      2.53
    6  -10   -7     -9.82     16.84
    6  -10   -7     -9.82     16.84
    6  -10   -7     -9.82     16.84
    6  -10   -7     -9.82     16.84
   -6  -10    7      6.56     -2.53
   -6  -10    7      6.56     -2.53
   -6  -10    7      6.56     -2.53
    6  -10   -7     -9.82     16.84
    8   10   -9     -0.82      5.12
   -8   10    9     -0.96      2.99
    8   10   -9     -0.82      5.12
    8   10   -9     -0.82      5.12
    8   10   -9     -0.82      5.12
    8  -10   -9     -0.96     -2.99
    8  -10   -9     -0.96     -2.99
   -8  -10    9     -0.82     -5.12
    8  -10   -9     -0.96     -2.99
   -8  -10    9     -0.82     -5.12
    8  -10   -9     -0.96     -2.99
   -8  -10    9     -0.82     -5.12
    8  -10   -9     -0.96     -2.99
   10   10  -11      4.08     -2.49
  -10   10   11     -3.67     -7.99
   10   10  -11      4.08     -2.49
   10   10  -11      4.08     -2.49
   10   10  -11      4.08     -2.49
   10  -10  -11     -3.67      7.99
   10  -10  -11     -3.67      7.99
  -10  -10   11      4.08      2.49
   10  -10  -11     -3.67      7.99
   10  -10  -11     -3.67      7.99
  -10  -10   11      4.08      2.49
   10  -10  -11     -3.67      7.99
  -10  -10   11      4.08      2.49
  -12   10   13     -2.37     -7.77
   12   10  -13      1.83    -17.89
   12   10  -13      1.83    -17.89
   12   10  -13      1.83    -17.89
   12   10  -13      1.83    -17.89
   12  -10  -13     -2.37      7.77
  -12  -10   13      1.83     17.89
  -12  -10   13      1.83     17.89
   12  -10  -13     -2.37      7.77
   12  -10  -13     -2.37      7.77
   12  -10  -13     -2.37      7.77
  -12  -10   13      1.83     17.89
   12  -10  -13     -2.37      7.77
   14   10  -15      6.78     -1.29
   14   10  -15      6.78     -1.29
   14   10  -15      6.78     -1.29
   14   10  -15      6.78     -1.29
   14  -10  -15     -4.75    -11.12
  -14  -10   15      6.78      1.29
   14  -10  -15     -4.75    -11.12
  -14  -10   15      6.78      1.29
   14  -10  -15     -4.75    -11.12
   14  -10  -15     -4.75    -11.12
   14  -10  -15     -4.75    -11.12
   16   10  -17    -26.18    -10.33
   16   10  -17    -26.18    -10.33
   16   10  -17    -26.18    -10.33
   16   10  -17    -26.18    -10.33
   16  -10  -17     24.25      8.86
   16  -10  -17     24.25      8.86
   16  -10  -17     24.25      8.86
   16  -10  -17     24.25      8.86
   16  -10  -17     24.25      8.86
  -16  -10   17    -26.18     10.33
  -16  -10   17    -26.18     10.33
   18   10  -19    -17.39     11.37
   18   10  -19    -17.39     11.37
   18   10  -19    -17.39     11.37
   18   10  -19    -17.39     11.37
   18  -10  -19     16.89      2.84
   18  -10  -19     16.89      2.84
  -18  -10   19    -17.39    -11.37
   18  -10  -19     16.89      2.84
   18  -10  -19     16.89      2.84
  -18  -10   19    -17.39    -11.37
   20   10  -21    -11.73      1.02
   20   10  -21    -11.73      1.02
   20   10  -21    -11.73      1.02
   20   10  -21    -11.73      1.02
   20  -10  -21     12.19      0.97
   20  -10  -21     12.19      0.97
   20  -10  -21     12.19      0.97
   20  -10  -21     12.19      0.97
   22   10  -23     -4.44     28.67
   22   10  -23     -4.44     28.67
   22   10  -23     -4.44     28.67
   22   10  -23     -4.44     28.67
   22  -10  -23      5.33    -20.05
   22  -10  -23      5.33    -20.05
   22  -10  -23      5.33    -20.05
   22  -10  -23      5.33    -20.05
   24   10  -25      5.33    -13.63
   24   10  -25      5.33    -13.63
   24   10  -25      5.33    -13.63
   24  -10  -25     -7.99     10.28
   24  -10  -25     -7.99     10.28
   24  -10  -25     -7.99     10.28
   24  -10  -25     -7.99     10.28
   26   10  -27     11.92    -44.13
   26   10  -27     11.92    -44.13
   26   10  -27     11.92    -44.13
   26  -10  -27    -11.93     41.86
   26  -10  -27    -11.93     41.86
   26  -10  -27    -11.93     41.86
   26  -10  -27    -11.93     41.86
   28   10  -29     -5.57     19.00
   28   10  -29     -5.57     19.00
   28   10  -29     -5.57     19.00
   28  -10  -29      6.65    -17.40
   28  -10  -29      6.65    -17.40
   28  -10  -29      6.65    -17.40
   28  -10  -29      6.65    -17.40
   30   10  -31     -6.25      0.69
   30   10  -31     -6.25      0.69
   30   10  -31     -6.25      0.69
   30  -10  -31      5.78     -1.67
   30  -10  -31      5.78     -1.67
   30  -10  -31      5.78     -1.67
   30  -10  -31      5.78     -1.67
   32   10  -33     -0.79     12.51
   32   10  -33     -0.79     12.51
   32   10  -33     -0.79     12.51
   32  -10  -33     -1.52    -13.89
   32  -10  -33     -1.52    -13.89
   32  -10  -33     -1.52    -13.89
   32  -10  -33     -1.52    -13.89
   34   10  -35      5.00    -14.57
   34   10  -35      5.00    -14.57
   34   10  -35      5.00    -14.57
   34  -10  -35     -5.21     15.42
   34  -10  -35     -5.21     15.42
   34  -10  -35     -5.21     15.42
   34  -10  -35     -5.21     15.42
   36   10  -37     -6.44    -29.58
   36   10  -37     -6.44    -29.58
   36  -10  -37      5.75     21.99
   36  -10  -37      5.75     21.99
   36  -10  -37      5.75     21.99
   37   11  -36     10.37    -13.95
   37   11  -36     10.37    -13.95
   37  -11  -36      7.29     -3.32
   37  -11  -36      7.29     -3.32
   37  -11  -36      7.29     -3.32
   35   11  -34     -4.40     -5.44
   35   11  -34     -4.40     -5.44
   35   11  -34     -4.40     -5.44
   35  -11  -34     -2.89      3.27
   35  -11  -34     -2.89      3.27
   35  -11  -34     -2.89      3.27
   35  -11  -34     -2.89      3.27
   33   11  -32     -3.74     12.58
   33   11  -32     -3.74     12.58
   33   11  -32     -3.74     12.58
   33  -11  -32     -1.32      0.63
   33  -11  -32     -1.32      0.63
   33  -11  -32     -1.32      0.63
   33  -11  -32     -1.32      0.63
   31   11  -30      5.52    -11.35
   31   11  -30      5.52    -11.35
   31   11  -30      5.52    -11.35
   31  -11  -30      6.61    -21.64
   31  -11  -30      6.61    -21.64
   31  -11  -30      6.61    -21.64
   31  -11  -30      6.61    -21.64
   29   11  -28      8.61      2.06
   29   11  -28      8.61      2.06
   29   11  -28      8.61      2.06
   29  -11  -28      6.49     11.63
   29  -11  -28      6.49     11.63
   29  -11  -28      6.49     11.63
   29  -11  -28      6.49     11.63
   27   11  -26     11.24    -18.21
   27   11  -26     11.24    -18.21
   27   11  -26     11.24    -18.21
   27  -11  -26     13.76    -25.20
   27  -11  -26     13.76    -25.20
   27  -11  -26     13.76    -25.20
   27  -11  -26     13.76    -25.20
   25   11  -24    -19.11    -10.36
   25   11  -24    -19.11    -10.36
   25   11  -24    -19.11    -10.36
   25  -11  -24    -15.90    -11.98
   25  -11  -24    -15.90    -11.98
   25  -11  -24    -15.90    -11.98
   25  -11  -24    -15.90    -11.98
   23   11  -22      0.81    -12.84
   23   11  -22      0.81    -12.84
   23   11  -22      0.81    -12.84
   23   11  -22      0.81    -12.84
   23  -11  -22      1.86    -18.90
   23  -11  -22      1.86    -18.90
   23  -11  -22      1.86    -18.90
   23  -11  -22      1.86    -18.90
   21   11  -20     -1.63      2.25
   21   11  -20     -1.63      2.25
   21   11  -20     -1.63      2.25
   21   11  -20     -1.63      2.25
   21  -11  -20      0.15      3.24
   21  -11  -20      0.15      3.24
  -21  -11   20     -1.63     -2.25
   21  -11  -20      0.15      3.24
   21  -11  -20      0.15      3.24
   19   11  -18    -21.46     19.35
   19   11  -18    -21.46     19.35
   19   11  -18    -21.46     19.35
   19   11  -18    -21.46     19.35
   19  -11  -18    -20.43     22.70
   19  -11  -18    -20.43     22.70
  -19  -11   18    -21.46    -19.35
  -19  -11   18    -21.46    -19.35
   19  -11  -18    -20.43     22.70
  -19  -11   18    -21.46    -19.35
   19  -11  -18    -20.43     22.70
   17   11  -16    -19.32     13.60
   17   11  -16    -19.32     13.60
   17   11  -16    -19.32     13.60
   17   11  -16    -19.32     13.60
   17  -11  -16    -18.61     -4.77
   17  -11  -16    -18.61     -4.77
   17  -11  -16    -18.61     -4.77
  -17  -11   16    -19.32    -13.60
  -17  -11   16    -19.32    -13.60
   17  -11  -16    -18.61     -4.77
  -17  -11   16    -19.32    -13.60
   17  -11  -16    -18.61     -4.77
   15   11  -14    -17.18     -2.63
   15   11  -14    -17.18     -2.63
   15   11  -14    -17.18     -2.63
   15   11  -14    -17.18     -2.63
  -15  -11   14    -17.18      2.63
   15  -11  -14    -16.87     10.77
   15  -11  -14    -16.87     10.77
   15  -11  -14    -16.87     10.77
   15  -11  -14    -16.87     10.77
  -15  -11   14    -17.18      2.63
  -15  -11   14    -17.18      2.63
   13   11  -12      9.46     -4.80
   13   11  -12      9.46     -4.80
  -13   11   12      5.78     16.57
   13   11  -12      9.46     -4.80
   13   11  -12      9.46     -4.80
   13  -11  -12      5.78    -16.57
   13  -11  -12      5.78    -16.57
  -13  -11   12      9.46      4.80
   13  -11  -12      5.78    -16.57
   13  -11  -12      5.78    -16.57
  -13  -11   12      9.46      4.80
  -13  -11   12      9.46      4.80
   13  -11  -12      5.78    -16.57
  -11   11   10      1.76     -5.35
   11   11  -10      4.81      9.46
   11   11  -10      4.81      9.46
   11   11  -10      4.81      9.46
   11   11  -10      4.81      9.46
   11  -11  -10      1.76      5.35
   11  -11  -10      1.76      5.35
  -11  -11   10      4.81     -9.46
   11  -11  -10      1.76      5.35
  -11  -11   10      4.81     -9.46
  -11  -11   10      4.81     -9.46
   11  -11  -10      1.76      5.35
   11  -11  -10      1.76      5.35
    9   11   -8     14.29     17.14
   -9   11    8     13.57    -11.21
    9   11   -8     14.29     17.14
    9   11   -8     14.29     17.14
    9   11   -8     14.29     17.14
   -9   11    8     13.57    -11.21
   -9  -11    8     14.29    -17.14
    9  -11   -8     13.57     11.21
   -9  -11    8     14.29    -17.14
    9  -11   -8     13.57     11.21
    9  -11   -8     13.57     11.21
    9  -11   -8     13.57     11.21
    7   11   -6      0.34     18.35
    7   11   -6      0.34     18.35
   -7   11    6      3.28    -16.53
   -7   11    6      3.28    -16.53
    7   11   -6      0.34     18.35
    7  -11   -6      3.28     16.53
    7  -11   -6      3.28     16.53
   -7  -11    6      0.34    -18.35
   -7  -11    6      0.34    -18.35
    7  -11   -6      3.28     16.53
    7  -11   -6      3.28     16.53
    7  -11   -6      3.28     16.53
   -7  -11    6      0.34    -18.35
    5   11   -4    -31.30     -2.89
   -5   11    4    -33.70      0.66
    5   11   -4    -31.30     -2.89
    5   11   -4    -31.30     -2.89
    5   11   -4    -31.30     -2.89
   -5   11    4    -33.70      0.66
    5  -11   -4    -33.70     -0.66
    5  -11   -4    -33.70     -0.66
   -5  -11    4    -31.30      2.89
   -5  -11    4    -31.30      2.89
    5  -11   -4    -33.70     -0.66
   -5  -11    4    -31.30      2.89
    5  -11   -4    -33.70     -0.66
    5  -11   -4    -33.70     -0.66
    3   11   -2     -5.01     11.89
   -3   11    2     -9.58    -25.28
    3   11   -2     -5.01     11.89
    3   11   -2     -5.01     11.89
    3   11   -2     -5.01     11.89
   -3   11    2     -9.58    -25.28
   -3  -11    2     -5.01    -11.89
   -3  -11    2     -5.01    -11.89
    3  -11   -2     -9.58     25.28
    3  -11   -2     -9.58     25.28
   -3  -11    2     -5.01    -11.89
    3  -11   -2     -9.58     25.28
    3  -11   -2     -9.58     25.28
   -3  -11    2     -5.01    -11.89
   -3  -11    2     -5.01    -11.89
    3  -11   -2     -9.58     25.28
    1   11    0     17.80    -12.48
    1   11    0     17.80    -12.48
   -1   11    0     17.91      5.74
   -1   11    0     17.91      5.74
    1   11    0     17.80    -12.48
   -1  -11    0     17.80     12.48
   -1  -11    0     17.80     12.48
    1  -11    0     17.91     -5.74
   -1  -11    0     17.80     12.48
    1  -11    0     17.91     -5.74
    1  -11    0     17.91     -5.74
    1  -11    0     17.91     -5.74
   -1  -11    0     17.80     12.48
   -1  -11    0     17.80     12.48
   -1   11    2     32.22     17.10
    1   11   -2     32.97    -10.82
    1   11   -2     32.97    -10.82
   -1   11    2     32.22     17.10
    1   11   -2     32.97    -10.82
    1  -11   -2     32.22    -17.10
   -1  -11    2     32.97     10.82
    1  -11   -2     32.22    -17.10
    1  -11   -2     32.22    -17.10
    1  -11   -2     32.22    -17.10
   -1  -11    2     32.97     10.82
    1  -11   -2     32.22    -17.10
   -1  -11    2     32.97     10.82
   -1  -11    2     32.97     10.82
    3   11   -4     20.19     -0.72
    3   11   -4     20.19     -0.72
   -3   11    4     18.51      2.46
    3   11   -4     20.19     -0.72
   -3   11    4     18.51      2.46
    3   11   -4     20.19     -0.72
    3  -11   -4     18.51     -2.46
    3  -11   -4     18.51     -2.46
   -3  -11    4     20.19      0.72
    3  -11   -4     18.51     -2.46
   -3  -11    4     20.19      0.72
   -3  -11    4     20.19      0.72
    3  -11   -4     18.51     -2.46
    3  -11   -4     18.51     -2.46
    5   11   -6     13.94      2.51
    5   11   -6     13.94      2.51
    5   11   -6     13.94      2.51
   -5   11    6      9.90     -8.38
   -5  -11    6     13.94     -2.51
    5  -11   -6      9.90      8.38
    5  -11   -6      9.90      8.38
   -5  -11    6     13.94     -2.51
   -5  -11    6     13.94     -2.51
   -7   11    8    -10.46     -5.73
    7   11   -8     -9.99      0.93
    7   11   -8     -9.99      0.93
   -7   11    8    -10.46     -5.73
    7   11   -8     -9.99      0.93
    7   11   -8     -9.99      0.93
    7  -11   -8    -10.46      5.73
    7  -11   -8    -10.46      5.73
    7  -11   -8    -10.46      5.73
    7  -11   -8    -10.46      5.73
    7  -11   -8    -10.46      5.73
   -7  -11    8     -9.99     -0.93
   -7  -11    8     -9.99     -0.93
   -7  -11    8     -9.99     -0.93
    9   11  -10      7.00      1.16
    9   11  -10      7.00      1.16
    9   11  -10      7.00      1.16
    9   11  -10      7.00      1.16
   -9   11   10      7.15     -8.19
    9  -11  -10      7.15      8.19
    9  -11  -10      7.15      8.19
   -9  -11   10      7.00     -1.16
    9  -11  -10      7.15      8.19
   -9  -11   10      7.00     -1.16
    9  -11  -10      7.15      8.19
   -9  -11   10      7.00     -1.16
    9  -11  -10      7.15      8.19
  -11   11   12     15.86     -2.72
   11   11  -12     15.58     17.99
   11   11  -12     15.58     17.99
   11   11  -12     15.58     17.99
   11   11  -12     15.58     17.99
  -11  -11   12     15.58    -17.99
   11  -11  -12     15.86      2.72
  -11  -11   12     15.58    -17.99
   11  -11  -12     15.86      2.72
   11  -11  -12     15.86      2.72
   11  -11  -12     15.86      2.72
   11  -11  -12     15.86      2.72
  -11  -11   12     15.58    -17.99
  -13   11   14     21.19     30.06
   13   11  -14     22.85    -12.46
   13   11  -14     22.85    -12.46
   13   11  -14     22.85    -12.46
   13   11  -14     22.85    -12.46
   13  -11  -14     21.19    -30.06
   13  -11  -14     21.19    -30.06
  -13  -11   14     22.85     12.46
  -13  -11   14     22.85     12.46
   13  -11  -14     21.19    -30.06
  -13  -11   14     22.85     12.46
   13  -11  -14     21.19    -30.06
   13  -11  -14     21.19    -30.06
   15   11  -16     27.55     -0.53
   15   11  -16     27.55     -0.53
   15   11  -16     27.55     -0.53
   15   11  -16     27.55     -0.53
   15  -11  -16     25.63     13.53
   15  -11  -16     25.63     13.53
  -15  -11   16     27.55      0.53
   15  -11  -16     25.63     13.53
  -15  -11   16     27.55      0.53
   15  -11  -16     25.63     13.53
  -15  -11   16     27.55      0.53
   15  -11  -16     25.63     13.53
   17   11  -18      2.69    -10.89
   17   11  -18      2.69    -10.89
   17   11  -18      2.69    -10.89
   17   11  -18      2.69    -10.89
   17  -11  -18      2.89     -8.53
   17  -11  -18      2.89     -8.53
   17  -11  -18      2.89     -8.53
   17  -11  -18      2.89     -8.53
  -17  -11   18      2.69     10.89
  -17  -11   18      2.69     10.89
   17  -11  -18      2.89     -8.53
   19   11  -20     -4.23      8.15
   19   11  -20     -4.23      8.15
   19   11  -20     -4.23      8.15
   19   11  -20     -4.23      8.15
   19  -11  -20     -2.88      5.44
   19  -11  -20     -2.88      5.44
   19  -11  -20     -2.88      5.44
   19  -11  -20     -2.88      5.44
   21   11  -22    -14.24     -6.01
   21   11  -22    -14.24     -6.01
   21   11  -22    -14.24     -6.01
   21  -11  -22    -11.51      8.95
   21  -11  -22    -11.51      8.95
   21  -11  -22    -11.51      8.95
   21  -11  -22    -11.51      8.95
   23   11  -24    -11.76     19.04
   23   11  -24    -11.76     19.04
   23   11  -24    -11.76     19.04
   23  -11  -24    -12.49     14.79
   23  -11  -24    -12.49     14.79
   23  -11  -24    -12.49     14.79
   23  -11  -24    -12.49     14.79
   25   11  -26     -8.96     17.16
   25   11  -26     -8.96     17.16
   25   11  -26     -8.96     17.16
   25  -11  -26     -7.84     18.20
   25  -11  -26     -7.84     18.20
   25  -11  -26     -7.84     18.20
   25  -11  -26     -7.84     18.20
   27   11  -28      2.29     -8.28
   27   11  -28      2.29     -8.28
   27   11  -28      2.29     -8.28
   27  -11  -28      5.40    -17.90
   27  -11  -28      5.40    -17.90
   27  -11  -28      5.40    -17.90
   27  -11  -28      5.40    -17.90
   29   11  -30     -0.49      6.03
   29   11  -30     -0.49      6.03
   29   11  -30     -0.49      6.03
   29  -11  -30     -0.42      3.96
   29  -11  -30     -0.42      3.96
   29  -11  -30     -0.42      3.96
   29  -11  -30     -0.42      3.96
   31   11  -32      1.24     -7.30
   31   11  -32      1.24     -7.30
   31   11  -32      1.24     -7.30
   31  -11  -32     -0.16      0.51
   31  -11  -32     -0.16      0.51
   31  -11  -32     -0.16      0.51
   31  -11  -32     -0.16      0.51
   33   11  -34     -0.59      3.27
   33   11  -34     -0.59      3.27
   33   11  -34     -0.59      3.27
   33  -11  -34      0.74     -6.10
   33  -11  -34      0.74     -6.10
   33  -11  -34      0.74     -6.10
   33  -11  -34      0.74     -6.10
   35   11  -36     -4.05     17.58
   35   11  -36     -4.05     17.58
   35   11  -36     -4.05     17.58
   35  -11  -36     -1.38      8.40
   35  -11  -36     -1.38      8.40
   35  -11  -36     -1.38      8.40
   35  -11  -36     -1.38      8.40
   36   12  -35      2.46     11.05
   36   12  -35      2.46     11.05
   36   12  -35      2.46     11.05
   36  -12  -35     -3.90    -18.13
   36  -12  -35     -3.90    -18.13
   36  -12  -35     -3.90    -18.13
   36  -12  -35     -3.90    -18.13
   34   12  -33     -2.27      2.33
   34   12  -33     -2.27      2.33
   34   12  -33     -2.27      2.33
   34  -12  -33      1.17     -1.82
   34  -12  -33      1.17     -1.82
   34  -12  -33      1.17     -1.82
   34  -12  -33      1.17     -1.82
   32   12  -31      1.80      5.66
   32   12  -31      1.80      5.66
   32   12  -31      1.80      5.66
   32  -12  -31     -0.98    -18.56
   32  -12  -31     -0.98    -18.56
   32  -12  -31     -0.98    -18.56
   32  -12  -31     -0.98    -18.56
   30   12  -29      9.03      6.54
   30   12  -29      9.03      6.54
   30   12  -29      9.03      6.54
   30  -12  -29     -8.37    -28.88
   30  -12  -29     -8.37    -28.88
   30  -12  -29     -8.37    -28.88
   30  -12  -29     -8.37    -28.88
   28   12  -27      3.10     13.09
   28   12  -27      3.10     13.09
   28   12  -27      3.10     13.09
   28  -12  -27     -6.08    -11.65
   28  -12  -27     -6.08    -11.65
   28  -12  -27     -6.08    -11.65
   28  -12  -27     -6.08    -11.65
   26   12  -25     -8.69     31.26
   26   12  -25     -8.69     31.26
   26   12  -25     -8.69     31.26
   26  -12  -25      8.06    -37.71
   26  -12  -25      8.06    -37.71
   26  -12  -25      8.06    -37.71
   26  -12  -25      8.06    -37.71
   24   12  -23      5.04     -8.19
   24   12  -23      5.04     -8.19
   24   12  -23      5.04     -8.19
   24  -12  -23     -3.85      5.61
   24  -12  -23     -3.85      5.61
   24  -12  -23     -3.85      5.61
[truncated: 10,687,512 more chars]
